# Supplementary material for: Influential factors of tuberculosis in mainland China based on MGWR model
Source: PLoS One. 2023 Aug 31;18(8):e0290978. doi: 10.1371/journal.pone.0290978 (PMC10470953; doi:10.1371/journal.pone.0290978)
Supplement: S1 Dataset — (XLSX) [file pone.0290978.s001.xlsx]

## Sheet: Sheet1
		2014	2015	2016	2017	2018		2014	2015	2016	2017	2018		2014	2015	2016	2017	2018		2014	2015	2016	2017	2018		2014	2015	2016	2017	2018		2014	2015	2016	2017	2018		2014	2015	2016	2017	2018		2014	2015	2016	2017	2018
total	tuberculosis incidence (1/100,000)	65.63	63.42	61	60.53	59.27	Number of patients with tuberculosis(people)	889381	864015	836236	835193	823342	Annual average concentration of PM2.5 in mainland China（ug/m3）						Annual average concentration of SO2 in mainland China（ug/m3）						Annual average concentration of NO2 in mainland China（ug/m3）						Per capita GDP(RMB)						Per capita consumption expenditure(RMB)	14491.4	15712.4	17110.7	18322.1	19853.1	Per capita healthcare consumption expenditure(RMB)	1044.8	1164.5	1307.5	1451.2	1685.2	Passenger traffic volume(10 thousand people)
Beijing	tuberculosis incidence (1/100,000)	34.38	31.97	31.01	32.74	30.43	Number of patients with tuberculosis(people)	7271	6879	6731	7114	6606	Annual average concentration of PM2.5 in mainland China（ug/m3）	86	81	73	58	51	Annual average concentration of SO2 in mainland China（ug/m3）	22	14	10	8	6	Annual average concentration of NO2 in mainland China（ug/m3）	57	50	48	46	42	Per capita GDP(RMB)	99995	106497	118198	128994	140211	Per capita consumption expenditure(RMB)	31102.9	33802.8	35415.7	37425.3	39842.7	Per capita healthcare consumption expenditure(RMB)	1914.2	2228.6	2455.7	2899.7	3274.5	Passenger traffic volume(10 thousand people)
Tianjin	tuberculosis incidence (1/100,000)	21.27	19.52	21.14	20.91	21.39	Number of patients with tuberculosis(people)	3132	2961	3271	3266	3330	Annual average concentration of PM2.5 in mainland China（ug/m3）	83	70	69	62	52	Annual average concentration of SO2 in mainland China（ug/m3）	49	29	21	16	12	Annual average concentration of NO2 in mainland China（ug/m3）	54	42	48	50	47	Per capita GDP(RMB)	105231	107960	115053	118944	120711	Per capita consumption expenditure(RMB)	22343	24162.5	26129.3	27841.4	29902.9	Per capita healthcare consumption expenditure(RMB)	1584.5	1757.1	2022.9	2390	2676.9	Passenger traffic volume(10 thousand people)
Hebei	tuberculosis incidence (1/100,000)	48.15	46.11	45.34	41.94	39.31	Number of patients with tuberculosis(people)	35304	34046	33663	31329	29556	Annual average concentration of PM2.5 in mainland China（ug/m3）	124	89	99	86	72	Annual average concentration of SO2 in mainland China（ug/m3）	62	47	41	33	23	Annual average concentration of NO2 in mainland China（ug/m3）	53	51	58	54	50	Per capita GDP(RMB)	39984	40255	43062	45387	47772	Per capita consumption expenditure(RMB)	11931.5	13030.7	14247.5	15437	16722	Per capita healthcare consumption expenditure(RMB)	1027.5	1192	1225.4	1396.3	1540.5	Passenger traffic volume(10 thousand people)
Shanxi	tuberculosis incidence (1/100,000)	46.33	42.32	38.64	37.22	35.03	Number of patients with tuberculosis(people)	16817	15439	14160	13702	12968	Annual average concentration of PM2.5 in mainland China（ug/m3）	72	62	66	65	59	Annual average concentration of SO2 in mainland China（ug/m3）	73	71	68	54	29	Annual average concentration of NO2 in mainland China（ug/m3）	36	38	46	54	52	Per capita GDP(RMB)	35070	34919	35532	42060	45328	Per capita consumption expenditure(RMB)	10863.8	11729.1	12682.9	13664.4	14810.1	Per capita healthcare consumption expenditure(RMB)	1008.6	1102	1227.5	1359.7	1635.1	Passenger traffic volume(10 thousand people)
Inner Mongolia	tuberculosis incidence (1/100,000)	49.14	47.71	48.3	49.19	54.09	Number of patients with tuberculosis(people)	12273	11950	12129	12397	13678	Annual average concentration of PM2.5 in mainland China（ug/m3）	46	43	41	43	36	Annual average concentration of SO2 in mainland China（ug/m3）	50	34	28	29	20	Annual average concentration of NO2 in mainland China（ug/m3）	44	39	42	45	41	Per capita GDP(RMB)	71046	71101	72064	63764	68302	Per capita consumption expenditure(RMB)	16258.1	17178.5	18072.3	18945.5	19665.2	Per capita healthcare consumption expenditure(RMB)	1319.7	1384.3	1569.9	1653.8	1847.5	Passenger traffic volume(10 thousand people)
Liaoning	tuberculosis incidence (1/100,000)	57.01	53.72	51.4	54.08	55.81	Number of patients with tuberculosis(people)	25026	23589	22523	23676	24384	Annual average concentration of PM2.5 in mainland China（ug/m3）	74	72	54	50	41	Annual average concentration of SO2 in mainland China（ug/m3）	82	66	47	37	26	Annual average concentration of NO2 in mainland China（ug/m3）	52	48	40	40	39	Per capita GDP(RMB)	65201	65354	50791	53527	58008	Per capita consumption expenditure(RMB)	16068	17199.8	19852.8	20463.4	21398.3	Per capita healthcare consumption expenditure(RMB)	1419.2	1522.4	1912.1	1999.9	2257.1	Passenger traffic volume(10 thousand people)
Jilin	tuberculosis incidence (1/100,000)	60.66	56.45	49.76	50.3	47.43	Number of patients with tuberculosis(people)	16688	15537	13700	13747	12890	Annual average concentration of PM2.5 in mainland China（ug/m3）	68	66	46	46	33	Annual average concentration of SO2 in mainland China（ug/m3）	41	36	28	26	16	Annual average concentration of NO2 in mainland China（ug/m3）	47	45	40	40	35	Per capita GDP(RMB)	50160	51086	53868	54838	55611	Per capita consumption expenditure(RMB)	13026	13763.9	14772.6	15631.9	17200.4	Per capita healthcare consumption expenditure(RMB)	1458	1527.5	1681.7	1818.3	2012	Passenger traffic volume(10 thousand people)
Heilongjiang	tuberculosis incidence (1/100,000)	89.43	86.73	80.16	72.73	65.23	Number of patients with tuberculosis(people)	34296	33242	30557	27630	24713	Annual average concentration of PM2.5 in mainland China（ug/m3）	72	70	52	58	39	Annual average concentration of SO2 in mainland China（ug/m3）	57	40	29	25	20	Annual average concentration of NO2 in mainland China（ug/m3）	52	51	44	44	37	Per capita GDP(RMB)	39226	39462	40432	41916	43274	Per capita consumption expenditure(RMB)	12768.8	13402.5	14445.8	15577.5	16994	Per capita healthcare consumption expenditure(RMB)	1258.3	1577	1694.7	1791.3	2235.3	Passenger traffic volume(10 thousand people)
Shanghai	tuberculosis incidence (1/100,000)	28.74	27.56	27.28	26.55	26.14	Number of patients with tuberculosis(people)	6940	6685	6589	6424	6321	Annual average concentration of PM2.5 in mainland China（ug/m3）	52	53	45	39	36	Annual average concentration of SO2 in mainland China（ug/m3）	18	17	15	12	10	Annual average concentration of NO2 in mainland China（ug/m3）	45	46	43	44	42	Per capita GDP(RMB)	97370	103796	116562	126634	134982	Per capita consumption expenditure(RMB)	33064.8	34783.6	37458.3	39791.9	43351.3	Per capita healthcare consumption expenditure(RMB)	2223.9	2268.3	2720.7	2602.1	3070.2	Passenger traffic volume(10 thousand people)
Jiangsu	tuberculosis incidence (1/100,000)	41.9	39.52	35.93	33.52	31.02	Number of patients with tuberculosis(people)	33264	31456	28655	26812	24906	Annual average concentration of PM2.5 in mainland China（ug/m3）	74	57	48	40	43	Annual average concentration of SO2 in mainland China（ug/m3）	25	19	18	16	10	Annual average concentration of NO2 in mainland China（ug/m3）	54	50	44	47	44	Per capita GDP(RMB)	81874	87995	96887	107150	115168	Per capita consumption expenditure(RMB)	19163.6	20555.6	22129.9	23468.6	25007.4	Per capita healthcare consumption expenditure(RMB)	1331.3	1409.6	1453.7	1510.9	2016.4	Passenger traffic volume(10 thousand people)
Zhejiang	tuberculosis incidence (1/100,000)	54.05	50.8	48.78	47.54	45.26	Number of patients with tuberculosis(people)	29717	27982	27018	26575	25601	Annual average concentration of PM2.5 in mainland China（ug/m3）	65	57	49	45	40	Annual average concentration of SO2 in mainland China（ug/m3）	21	16	12	11	10	Annual average concentration of NO2 in mainland China（ug/m3）	50	49	45	45	43	Per capita GDP(RMB)	73002	77644	84916	92057	98643	Per capita consumption expenditure(RMB)	22552	24116.9	25526.6	27079.1	29470.7	Per capita healthcare consumption expenditure(RMB)	1358.2	1433	1506.5	1696.1	2059.4	Passenger traffic volume(10 thousand people)
Anhui	tuberculosis incidence (1/100,000)	61.84	58.44	56.77	55.78	51.08	Number of patients with tuberculosis(people)	37290	35550	34878	34561	31949	Annual average concentration of PM2.5 in mainland China（ug/m3）	83	66	57	56	48	Annual average concentration of SO2 in mainland China（ug/m3）	23	16	15	12	7	Annual average concentration of NO2 in mainland China（ug/m3）	31	33	46	52	43	Per capita GDP(RMB)	34425	35997	39561	43401	47712	Per capita consumption expenditure(RMB)	11727	12840.1	14711.5	15751.7	17044.6	Per capita healthcare consumption expenditure(RMB)	870	932.3	1092.1	1135.9	1224	Passenger traffic volume(10 thousand people)
Fujian	tuberculosis incidence (1/100,000)	47.19	44.82	42.74	42.79	45.24	Number of patients with tuberculosis(people)	17809	17057	16409	16576	17693	Annual average concentration of PM2.5 in mainland China（ug/m3）	34	29	27	27	25	Annual average concentration of SO2 in mainland China（ug/m3）	8	6	6	6	7	Annual average concentration of NO2 in mainland China（ug/m3）	36	33	30	29	26	Per capita GDP(RMB)	63472	67966	74707	82677	91197	Per capita consumption expenditure(RMB)	17644.5	18850.2	20167.5	21249.3	22996	Per capita healthcare consumption expenditure(RMB)	926.8	1028.6	1053.9	1105.3	1234.8	Passenger traffic volume(10 thousand people)
Jiangxi	tuberculosis incidence (1/100,000)	71.81	71.63	71.99	72.02	70.83	Number of patients with tuberculosis(people)	32474	32534	32866	33075	32739	Annual average concentration of PM2.5 in mainland China（ug/m3）	52	43	43	41	30	Annual average concentration of SO2 in mainland China（ug/m3）	25	19	17	15	11	Annual average concentration of NO2 in mainland China（ug/m3）	33	31	33	37	36	Per capita GDP(RMB)	34674	36724	40400	43424	47434	Per capita consumption expenditure(RMB)	11088.9	12403.4	13258.6	14459	15792	Per capita healthcare consumption expenditure(RMB)	635	698.8	764.5	877.8	1000	Passenger traffic volume(10 thousand people)
Shandong	tuberculosis incidence (1/100,000)	35.45	33.06	30.78	30.15	28.12	Number of patients with tuberculosis(people)	34502	32361	30311	29987	28134	Annual average concentration of PM2.5 in mainland China（ug/m3）	87	90	76	65	55	Annual average concentration of SO2 in mainland China（ug/m3）	69	47	37	25	18	Annual average concentration of NO2 in mainland China（ug/m3）	57	53	48	48	46	Per capita GDP(RMB)	60879	64168	68733	72807	76267	Per capita consumption expenditure(RMB)	13328.9	14578.4	15926.4	17280.7	18779.8	Per capita healthcare consumption expenditure(RMB)	989.6	1190.1	1339	1484.3	1627.6	Passenger traffic volume(10 thousand people)
Henan	tuberculosis incidence (1/100,000)	66.5	62.74	60.13	58.03	55.16	Number of patients with tuberculosis(people)	62596	59199	57006	55317	52728	Annual average concentration of PM2.5 in mainland China（ug/m3）	88	96	78	66	63	Annual average concentration of SO2 in mainland China（ug/m3）	43	33	29	21	15	Annual average concentration of NO2 in mainland China（ug/m3）	51	58	56	54	50	Per capita GDP(RMB)	37072	39123	42575	46674	50152	Per capita consumption expenditure(RMB)	11000.4	11835.1	12712.3	13729.6	15168.5	Per capita healthcare consumption expenditure(RMB)	929	1023.1	1113.4	1219.8	1541.5	Passenger traffic volume(10 thousand people)
Hubei	tuberculosis incidence (1/100,000)	79.58	78.14	74.7	68.33	63.49	Number of patients with tuberculosis(people)	46150	45448	43712	40215	37470	Annual average concentration of PM2.5 in mainland China（ug/m3）	82	70	57	52	49	Annual average concentration of SO2 in mainland China（ug/m3）	21	18	11	10	9	Annual average concentration of NO2 in mainland China（ug/m3）	55	52	46	50	47	Per capita GDP(RMB)	47145	50654	55665	60199	66616	Per capita consumption expenditure(RMB)	12928.3	14316.5	15888.7	16937.6	19537.8	Per capita healthcare consumption expenditure(RMB)	1056.2	1252.5	1528.2	1838.3	1907.9	Passenger traffic volume(10 thousand people)
Hunan	tuberculosis incidence (1/100,000)	85.88	83	75.5	76.07	78.75	Number of patients with tuberculosis(people)	57458	55919	51157	51893	54023	Annual average concentration of PM2.5 in mainland China（ug/m3）	74	61	53	52	48	Annual average concentration of SO2 in mainland China（ug/m3）	24	18	16	13	10	Annual average concentration of NO2 in mainland China（ug/m3）	42	38	38	40	34	Per capita GDP(RMB)	40271	42754	46382	49558	52949	Per capita consumption expenditure(RMB)	13288.7	14267.3	15750.5	17160.4	18807.9	Per capita healthcare consumption expenditure(RMB)	972.2	998.3	1165	1424	1705.5	Passenger traffic volume(10 thousand people)
Guangdong	tuberculosis incidence (1/100,000)	76.57	74.12	71.82	74.66	64.81	Number of patients with tuberculosis(people)	81498	79485	77920	82117	72385	Annual average concentration of PM2.5 in mainland China（ug/m3）	49	39	36	35	35	Annual average concentration of SO2 in mainland China（ug/m3）	17	13	12	12	10	Annual average concentration of NO2 in mainland China（ug/m3）	48	47	46	52	50	Per capita GDP(RMB)	63469	67503	74016	80932	86412	Per capita consumption expenditure(RMB)	19205.5	20975.7	23448.4	24819.6	26054	Per capita healthcare consumption expenditure(RMB)	890.5	976.1	1144.9	1319.5	1520.8	Passenger traffic volume(10 thousand people)
Guangxi	tuberculosis incidence (1/100,000)	100.65	96.41	86.27	87.86	82.82	Number of patients with tuberculosis(people)	47497	45835	41375	42507	40457	Annual average concentration of PM2.5 in mainland China（ug/m3）	49	41	36	35	34	Annual average concentration of SO2 in mainland China（ug/m3）	15	13	12	11	11	Annual average concentration of NO2 in mainland China（ug/m3）	37	33	32	35	35	Per capita GDP(RMB)	33090	35190	38027	38102	41489	Per capita consumption expenditure(RMB)	10274.3	11401	12295.2	13423.7	14934.8	Per capita healthcare consumption expenditure(RMB)	679.3	778.1	907.4	1075.6	1364.6	Passenger traffic volume(10 thousand people)
Hainan	tuberculosis incidence (1/100,000)	97.02	97.92	84.18	86.3	85.05	Number of patients with tuberculosis(people)	8686	8847	7667	7914	8524	Annual average concentration of PM2.5 in mainland China（ug/m3）	23	22	21	20	18	Annual average concentration of SO2 in mainland China（ug/m3）	6	5	6	6	5	Annual average concentration of NO2 in mainland China（ug/m3）	16	14	16	12	14	Per capita GDP(RMB)	38924	40818	44347	48430	51955	Per capita consumption expenditure(RMB)	12470.6	13575	14275.4	15402.7	17528.4	Per capita healthcare consumption expenditure(RMB)	716.8	987	1021	1101.2	1236.1	Passenger traffic volume(10 thousand people)
Chongqing	tuberculosis incidence (1/100,000)	76.62	75	73.34	77.15	73.37	Number of patients with tuberculosis(people)	22756	22435	22123	23518	22561	Annual average concentration of PM2.5 in mainland China（ug/m3）	65	57	54	45	40	Annual average concentration of SO2 in mainland China（ug/m3）	24	16	13	12	9	Annual average concentration of NO2 in mainland China（ug/m3）	39	45	46	46	44	Per capita GDP(RMB)	47850	52321	58502	63442	65933	Per capita consumption expenditure(RMB)	13810.6	15139.5	16384.8	17898.1	19248.5	Per capita healthcare consumption expenditure(RMB)	966.1	1117.9	1344.5	1471.9	1660	Passenger traffic volume(10 thousand people)
Sichuan	tuberculosis incidence (1/100,000)	69.68	67.13	65.66	63.12	57.34	Number of patients with tuberculosis(people)	56489	54645	53865	52147	47601	Annual average concentration of PM2.5 in mainland China（ug/m3）	77	64	63	56	51	Annual average concentration of SO2 in mainland China（ug/m3）	19	14	14	11	9	Annual average concentration of NO2 in mainland China（ug/m3）	59	53	54	53	48	Per capita GDP(RMB)	35128	36775	40003	44651	48883	Per capita consumption expenditure(RMB)	12368.4	13632.1	14838.5	16179.9	17663.6	Per capita healthcare consumption expenditure(RMB)	964.5	1071.2	1172.6	1320.2	1568.6	Passenger traffic volume(10 thousand people)
Guizhou	tuberculosis incidence (1/100,000)	129.39	133.46	130.66	122.15	114.06	Number of patients with tuberculosis(people)	45314	46817	46117	43426	40833	Annual average concentration of PM2.5 in mainland China（ug/m3）	48	39	37	32	32	Annual average concentration of SO2 in mainland China（ug/m3）	24	17	13	13	11	Annual average concentration of NO2 in mainland China（ug/m3）	31	28	29	27	25	Per capita GDP(RMB)	26437	29847	33246	37956	41244	Per capita consumption expenditure(RMB)	9303.4	10413.8	11931.6	12969.6	13798.1	Per capita healthcare consumption expenditure(RMB)	572	604.6	724.7	851.2	1083.5	Passenger traffic volume(10 thousand people)
Yunnan	tuberculosis incidence (1/100,000)	56.01	54.42	55.47	57.53	59.61	Number of patients with tuberculosis(people)	26251	25651	26304	27448	28618	Annual average concentration of PM2.5 in mainland China（ug/m3）	35	30	28	28	30	Annual average concentration of SO2 in mainland China（ug/m3）	20	17	17	15	13	Annual average concentration of NO2 in mainland China（ug/m3）	36	30	28	32	34	Per capita GDP(RMB)	27264	28806	31093	34221	37136	Per capita consumption expenditure(RMB)	9869.5	11005.4	11768.8	12658.1	14249.9	Per capita healthcare consumption expenditure(RMB)	739.4	875.7	976.4	1125.3	1267.7	Passenger traffic volume(10 thousand people)
Tibet	tuberculosis incidence (1/100,000)	147.99	140.2	154.37	154.77	166.66	Number of patients with tuberculosis(people)	4618	4452	5001	5123	5619	Annual average concentration of PM2.5 in mainland China（ug/m3）	25	26	28	20	20	Annual average concentration of SO2 in mainland China（ug/m3）	10	10	8	8	7	Annual average concentration of NO2 in mainland China（ug/m3）	20	21	24	23	21	Per capita GDP(RMB)	29252	31999	35184	39267	43398	Per capita consumption expenditure(RMB)	7317	8245.8	9318.7	10320.1	11520.2	Per capita healthcare consumption expenditure(RMB)	197.6	2229.2	257.7	271.5	460.1	Passenger traffic volume(10 thousand people)
Shaanxi	tuberculosis incidence (1/100,000)	57.39	56.66	56.3	59	55.9	Number of patients with tuberculosis(people)	21601	21388	21355	22498	21442	Annual average concentration of PM2.5 in mainland China（ug/m3）	77	58	71	73	61	Annual average concentration of SO2 in mainland China（ug/m3）	32	24	20	19	15	Annual average concentration of NO2 in mainland China（ug/m3）	47	44	53	59	55	Per capita GDP(RMB)	46929	47626	51015	57266	63477	Per capita consumption expenditure(RMB)	12203.6	13087.2	13943	14899.7	16159.7	Per capita healthcare consumption expenditure(RMB)	1178.2	1363.5	1528.2	1704.8	1749.4	Passenger traffic volume(10 thousand people)
Gansu	tuberculosis incidence (1/100,000)	64.45	54.92	58.13	56.54	38.71	Number of patients with tuberculosis(people)	16642	14228	15110	14758	10163	Annual average concentration of PM2.5 in mainland China（ug/m3）	61	52	54	49	47	Annual average concentration of SO2 in mainland China（ug/m3）	29	23	19	20	21	Annual average concentration of NO2 in mainland China（ug/m3）	48	53	57	57	55	Per capita GDP(RMB)	26433	26165	27643	28497	31336	Per capita consumption expenditure(RMB)	9874.6	10950.8	12254.2	13120.1	14624	Per capita healthcare consumption expenditure(RMB)	737.2	949.5	1122.7	1233.4	1573.9	Passenger traffic volume(10 thousand people)
Qinghai	tuberculosis incidence (1/100,000)	101.16	123.26	128.7	134.2	140.33	Number of patients with tuberculosis(people)	5845	7191	7573	7958	8397	Annual average concentration of PM2.5 in mainland China（ug/m3）	63	49	49	34	46	Annual average concentration of SO2 in mainland China（ug/m3）	41	31	31	24	20	Annual average concentration of NO2 in mainland China（ug/m3）	38	38	42	40	39	Per capita GDP(RMB)	39671	41252	43531	44047	47689	Per capita consumption expenditure(RMB)	12604.8	13611.3	14774.7	15503.1	16557.2	Per capita healthcare consumption expenditure(RMB)	1071.2	1318.2	1503.9	1598.7	1842	Passenger traffic volume(10 thousand people)
Ningxia	tuberculosis incidence (1/100,000)	50.84	42.23	40.04	43	36.73	Number of patients with tuberculosis(people)	3326	2794	2674	2902	2504	Annual average concentration of PM2.5 in mainland China（ug/m3）	53	51	56	48	38	Annual average concentration of SO2 in mainland China（ug/m3）	69	64	57	48	27	Annual average concentration of NO2 in mainland China（ug/m3）	42	39	37	42	37	Per capita GDP(RMB)	41834	43805	47194	50765	54094	Per capita consumption expenditure(RMB)	12484.5	13815.6	14965.4	15350.3	16715.1	Per capita healthcare consumption expenditure(RMB)	1239.9	1482.9	1473.2	1553.6	1727.1	Passenger traffic volume(10 thousand people)
Xinjiang	tuberculosis incidence (1/100,000)	175.99	184.53	185.66	202.59	304.94	Number of patients with tuberculosis(people)	39851	42413	43816	48581	74549	Annual average concentration of PM2.5 in mainland China（ug/m3）	61	66	74	70	54	Annual average concentration of SO2 in mainland China（ug/m3）	25	15	14	13	11	Annual average concentration of NO2 in mainland China（ug/m3）	56	52	53	49	45	Per capita GDP(RMB)	40648	40036	40564	44941	49475	Per capita consumption expenditure(RMB)	11903.7	12867.4	14066.5	15087.3	16189.1	Per capita healthcare consumption expenditure(RMB)	978.3	1078.3	1333.2	1466.3	1592.6	Passenger traffic volume(10 thousand people)
[truncated: 29 more columns]

## Sheet: Sheet2
		2014	2015	2016	2017	2018	2019	2020	2021
total	Number of patients with tuberculosis(people)	889381	864015	836236	835193	823342	775764	670538	639548
