# Supplementary material for: Influential factors of tuberculosis in mainland China based on MGWR model
Source: PLoS One. 2023 Aug 31;18(8):e0290978. doi: 10.1371/journal.pone.0290978 (PMC10470953; doi:10.1371/journal.pone.0290978)
Supplement: S2 Dataset — (XLSX) [file pone.0290978.s002.xlsx]

## Sheet: 2014
		January	February	March	April	May	June	July	August	September	October	November	December	total		January	February	March	April	May	June	July	August	September	October	November	December	total
total	Number of patients with tuberculosis(people)	89128	77153	84473	81432	79530	76566	74607	71144	67087	68456	59949	59945	889381	tuberculosis incidence (1/100,000)	6.5769	5.6932	6.2334	6.0172	5.8686	5.6352	5.5054	5.2498	4.9505	5.0515	4.4237	4.4234	65.6288
Beijing	Number of patients with tuberculosis(people)	536	557	706	658	685	678	636	621	602	568	481	543	7271	tuberculosis incidence (1/100,000)	2.5345	2.6338	3.3384	3.1114	3.2391	3.206	3.0074	2.9364	2.8466	2.6858	2.2744	2.5676	34.3814
Tianjin	Number of patients with tuberculosis(people)	299	272	240	281	268	271	236	264	236	300	255	210	3132	tuberculosis incidence (1/100,000)	2.031	1.8476	1.6302	1.9087	1.8204	1.8408	1.603	1.7932	1.603	2.0378	1.7321	1.4264	21.2742
Hebei	Number of patients with tuberculosis(people)	3009	2946	3304	3221	3143	2860	2854	2855	2654	2941	2844	2673	35304	tuberculosis incidence (1/100,000)	4.1036	4.0177	4.5059	4.3927	4.2863	3.9004	3.8922	3.8936	3.6194	4.0109	3.8786	3.6454	48.1467
Shanxi	Number of patients with tuberculosis(people)	1545	1424	1625	1517	1549	1450	1455	1356	1305	1317	1196	1078	16817	tuberculosis incidence (1/100,000)	4.2564	3.9231	4.4768	4.1793	4.2675	3.9947	4.0085	3.7357	3.5952	3.6283	3.2949	2.9699	46.3303
Inner Mongolia	Number of patients with tuberculosis(people)	1294	1099	1311	1142	1146	1096	969	886	862	858	756	854	12273	tuberculosis incidence (1/100,000)	5.181	4.4002	5.249	4.5724	4.5884	4.3882	3.8797	3.5474	3.4513	3.4353	3.0269	3.4193	49.1391
Liaoning	Number of patients with tuberculosis(people)	2494	2398	2584	2461	2262	2084	2070	1902	1747	1757	1655	1612	25026	tuberculosis incidence (1/100,000)	5.6811	5.4624	5.8861	5.6059	5.1526	4.7472	4.7153	4.3326	3.9795	4.0023	3.7699	3.672	57.0069
Jilin	Number of patients with tuberculosis(people)	1575	1559	1732	1629	1673	1499	1395	1280	1117	1212	1074	943	16688	tuberculosis incidence (1/100,000)	5.7246	5.6665	6.2953	5.9209	6.0808	5.4484	5.9794	4.6524	4.0599	4.4052	3.9036	3.4275	61.5645
Heilongjiang	Number of patients with tuberculosis(people)	3457	3113	3407	3125	2953	2850	2779	2765	2506	2523	2375	2443	34296	tuberculosis incidence (1/100,000)	9.0143	8.1173	8.8839	8.1486	7.7001	7.4315	7.2464	7.2099	6.5345	6.5788	6.1929	6.3702	89.4284
Shanghai	Number of patients with tuberculosis(people)	570	519	631	640	657	622	590	632	537	512	493	437	6940	tuberculosis incidence (1/100,000)	2.3601	2.1489	2.6127	2.6499	2.7203	2.5754	2.857	2.6168	2.2235	2.12	2.0413	1.8094	28.7353
Jiangsu	Number of patients with tuberculosis(people)	2920	2803	3193	3050	2892	2890	2652	2738	2758	2747	2388	2233	33264	tuberculosis incidence (1/100,000)	3.6778	3.5305	4.0217	3.8416	3.6426	3.64	3.3403	3.4486	3.4738	3.4599	3.0077	2.8125	41.897
Zhejiang	Number of patients with tuberculosis(people)	2603	2256	2737	2775	2702	2598	2825	2619	2466	2278	1958	1900	29717	tuberculosis incidence (1/100,000)	4.7344	4.1033	4.9782	5.0473	4.9145	4.7254	5.1382	4.7636	4.4853	4.1433	3.5613	3.4558	54.0506
Anhui	Number of patients with tuberculosis(people)	3574	3414	3721	3306	3360	3210	3050	2927	2842	2784	2420	2682	37290	tuberculosis incidence (1/100,000)	5.9272	5.6619	6.171	5.4828	5.5723	5.3236	5.0582	4.8542	4.7133	4.6171	4.0134	4.4479	61.8429
Fujian	Number of patients with tuberculosis(people)	1741	1470	1660	1690	1629	1609	1543	1479	1323	1343	1151	1171	17809	tuberculosis incidence (1/100,000)	4.6131	3.8951	4.3985	4.478	4.3164	4.2634	4.0885	3.9189	3.5056	3.5586	3.0498	3.1028	47.1887
Jiangxi	Number of patients with tuberculosis(people)	3128	2976	3216	3034	2903	2930	2904	2626	2433	2368	1980	1976	32474	tuberculosis incidence (1/100,000)	6.9171	6.5809	7.1117	6.7092	6.4195	6.4792	6.4217	5.807	5.3802	5.2364	4.3784	4.3696	71.8109
Shandong	Number of patients with tuberculosis(people)	4059	3080	3195	3119	3015	2969	2740	2633	2612	2616	2289	2175	34502	tuberculosis incidence (1/100,000)	4.1702	3.1644	3.2825	3.2044	3.0976	3.0503	2.8151	2.7051	2.6835	2.6877	2.3517	2.2346	35.4471
Henan	Number of patients with tuberculosis(people)	5769	5276	5639	5751	5684	5217	4951	4814	4804	5206	4793	4692	62596	tuberculosis incidence (1/100,000)	6.1285	5.6048	5.9904	6.1094	6.0382	5.5421	5.2596	5.114	5.1034	5.5304	5.0917	4.9844	66.4969
Hubei	Number of patients with tuberculosis(people)	4550	3948	4429	4213	4198	3879	3867	3883	3622	3567	3095	2899	46150	tuberculosis incidence (1/100,000)	7.8462	6.8081	7.6375	7.265	7.2392	6.6891	6.6684	6.696	6.2459	6.1511	5.3371	4.9991	79.5827
Hunan	Number of patients with tuberculosis(people)	5801	5005	5420	5288	4920	5057	5102	4573	4316	4366	3761	3849	57458	tuberculosis incidence (1/100,000)	8.6704	7.4806	8.1009	7.9036	7.3536	7.5584	7.6256	6.835	6.4508	6.5256	5.6213	5.7528	85.8786
Guangdong	Number of patients with tuberculosis(people)	7435	6156	7309	7422	7248	7364	7380	6941	6454	6822	5606	5361	81498	tuberculosis incidence (1/100,000)	6.9852	5.7835	6.8668	6.9729	6.8095	6.9185	6.9335	6.521	6.0635	6.4092	5.2668	5.0366	76.567
Guangxi	Number of patients with tuberculosis(people)	5086	4034	4473	4456	4303	4370	4046	3731	3519	3532	2841	3106	47497	tuberculosis incidence (1/100,000)	10.7777	8.5484	9.4787	9.4427	9.1185	9.2604	8.5739	7.9063	7.4571	7.4846	6.0203	6.5819	100.651
Hainan	Number of patients with tuberculosis(people)	690	733	785	812	764	745	778	802	758	741	554	524	8686	tuberculosis incidence (1/100,000)	7.7071	8.1874	8.7682	9.0698	8.5336	8.3214	8.69	8.9581	8.4666	8.2767	6.188	5.8529	97.0198
Chongqing	Number of patients with tuberculosis(people)	2592	2221	2347	2082	2080	1921	1860	1713	1659	1600	1328	1353	22756	tuberculosis incidence (1/100,000)	8.7273	7.4781	7.9024	7.0101	7.0034	6.468	6.2626	5.7677	5.5859	5.3872	4.4714	4.5556	76.6197
Sichuan	Number of patients with tuberculosis(people)	6044	5073	5231	5087	4959	4822	4677	4614	4324	4376	3696	3586	56489	tuberculosis incidence (1/100,000)	7.4553	6.2576	6.4524	6.2748	6.1169	5.9479	5.7691	5.6914	5.3337	5.3978	4.559	4.4233	69.6792
Guizhou	Number of patients with tuberculosis(people)	5251	3808	4075	4025	3942	3950	3997	3619	3387	3486	2774	3000	45314	tuberculosis incidence (1/100,000)	14.9933	10.8731	11.6355	11.4927	11.2557	11.2786	11.4128	10.3334	9.671	9.9537	7.9207	8.566	129.386
Yunnan	Number of patients with tuberculosis(people)	2997	2277	2346	2296	2468	2228	2218	2131	1927	1946	1788	1629	26251	tuberculosis incidence (1/100,000)	6.3948	4.8585	5.0058	4.8991	5.2661	4.754	4.7326	4.547	4.1117	4.1523	3.8151	3.4759	56.0129
Tibet	Number of patients with tuberculosis(people)	553	426	445	481	393	414	398	377	339	369	247	176	4618	tuberculosis incidence (1/100,000)	17.7221	13.6521	14.261	15.4147	12.5945	13.2675	12.7548	12.0818	10.864	11.8254	7.9157	5.6403	147.994
Shaanxi	Number of patients with tuberculosis(people)	2128	1852	2152	1964	2029	1841	1795	1650	1587	1523	1462	1618	21601	tuberculosis incidence (1/100,000)	5.6536	4.9203	5.7173	5.2179	5.3905	4.8911	4.7689	4.3836	4.2163	4.0462	3.8842	4.2986	57.3885
Gansu	Number of patients with tuberculosis(people)	2039	1712	1659	1512	1512	1351	1152	1192	1210	1225	1063	1015	16642	tuberculosis incidence (1/100,000)	7.8964	6.6301	6.4248	5.8555	5.8555	5.232	4.4613	4.6163	4.686	4.7441	4.1167	3.9308	64.4495
Qinghai	Number of patients with tuberculosis(people)	532	562	583	520	417	492	484	468	375	464	437	511	5845	tuberculosis incidence (1/100,000)	9.2075	9.7267	10.0902	8.9998	7.2172	8.5152	8.3767	8.0998	6.4902	8.0306	7.5633	8.844	101.161
Ningxia	Number of patients with tuberculosis(people)	394	304	317	286	292	259	290	225	241	221	237	260	3326	tuberculosis incidence (1/100,000)	6.0227	4.647	4.8457	4.3718	4.4635	3.9591	4.433	3.4394	3.6839	3.3782	3.6228	3.9744	50.8415
Xinjiang	Number of patients with tuberculosis(people)	4463	3880	4001	3700	3484	2840	2814	2828	2565	2888	2952	3436	39851	tuberculosis incidence (1/100,000)	19.7103	17.1355	17.6699	16.3406	15.3867	12.5425	12.4277	12.4895	11.328	12.7545	13.0371	15.1747	175.997

## Sheet: 2015
		January	February	March	April	May	June	July	August	September	October	November	December	total		January	February	March	April	May	June	July	August	September	October	November	December	total
total	Number of patients with tuberculosis(people)	85486	68103	84404	79622	77909	75363	73535	70202	65586	65513	60688	57604	864015	tuberculosis incidence (1/100,000)	6.2744	4.9985	6.1949	5.844	5.7182	5.5314	5.3972	5.1526	4.8138	4.8084	4.4543	4.2279	63.4156
Beijing	Number of patients with tuberculosis(people)	569	436	637	638	651	641	594	583	586	497	539	508	6879	tuberculosis incidence (1/100,000)	2.6445	2.0264	2.9606	2.9652	3.0257	2.9792	2.7607	2.7096	2.7236	2.3099	2.5051	2.361	31.9715
Tianjin	Number of patients with tuberculosis(people)	310	263	292	292	266	279	263	220	235	171	193	177	2961	tuberculosis incidence (1/100,000)	2.0438	11.7339	1.9251	1.9251	1.7537	1.8394	1.7339	1.4504	1.5493	1.1274	1.2724	1.1669	29.5213
Hebei	Number of patients with tuberculosis(people)	3188	2561	3272	3023	3075	2888	2769	2836	2766	2623	2452	2593	34046	tuberculosis incidence (1/100,000)	4.3176	3.4684	4.4314	4.0941	4.1646	3.9113	3.7501	3.8409	3.7461	3.5524	3.3208	3.6118	46.2095
Shanghai	Number of patients with tuberculosis(people)	1479	1018	1594	1412	1364	1347	1263	1143	1156	1279	1301	1083	15439	tuberculosis incidence (1/100,000)	4.0543	2.7906	4.3696	3.8707	3.7391	3.6925	3.4622	3.1333	3.1689	3.5061	3.5664	2.9688	42.3225
Inner Mongolia	Number of patients with tuberculosis(people)	1198	931	1212	1062	1067	1009	971	872	1019	925	841	843	11950	tuberculosis incidence (1/100,000)	4.7828	3.7168	4.8387	4.2398	4.2598	4.0282	3.8765	3.4813	4.0682	3.6929	3.3575	3.3655	47.708
Liaoning	Number of patients with tuberculosis(people)	2133	1848	2330	2309	2213	2072	1957	1876	1760	1834	1688	1569	23589	tuberculosis incidence (1/100,000)	4.8577	4.2086	5.3063	5.2585	5.0399	4.7187	4.4568	4.2724	4.0082	4.1767	3.8442	3.5732	53.7212
Jilin	Number of patients with tuberculosis(people)	1510	1232	1692	1510	1391	1302	1344	1253	1210	1147	1103	843	15537	tuberculosis incidence (1/100,000)	5.4862	4.4761	6.1474	5.4862	5.0538	4.7305	4.883	4.5524	4.3962	4.1673	4.0074	3.0628	56.4493
Heilongjiang	Number of patients with tuberculosis(people)	3598	2703	3288	2994	2985	2808	2764	2778	2454	2466	2227	2177	33242	tuberculosis incidence (1/100,000)	9.3869	7.0519	8.5781	7.8111	7.7876	7.3259	7.2111	7.2476	6.4023	6.4336	5.8101	5.6796	86.7258
Shanghai	Number of patients with tuberculosis(people)	588	459	624	604	596	590	631	547	514	523	534	475	6685	tuberculosis incidence (1/100,000)	2.4241	1.8923	2.5725	2.49	2.457	2.4323	2.6013	2.255	2.119	2.1561	2.2014	1.9582	27.5592
Jiangsu	Number of patients with tuberculosis(people)	2879	2616	3164	2750	2771	2653	2604	2761	2579	2347	2205	2127	31456	tuberculosis incidence (1/100,000)	3.6168	3.2864	3.9748	3.4547	3.4811	3.3329	3.2713	3.4686	3.2399	2.9485	2.7701	2.6721	39.5172
Zhejiang	Number of patients with tuberculosis(people)	2472	1921	2721	2754	2596	2524	2624	2431	2108	2160	1835	1836	27982	tuberculosis incidence (1/100,000)	4.488	3.4877	4.9401	5	4.7131	4.5824	4.764	4.4136	3.8272	3.9216	3.3315	3.3333	50.8025
Anhui	Number of patients with tuberculosis(people)	3482	3097	3577	3143	3173	2924	3167	3003	2614	2637	2314	2419	35550	tuberculosis incidence (1/100,000)	5.7242	5.0913	5.8804	5.1669	5.2163	4.8069	5.2064	4.9368	4.2973	4.3351	3.8041	3.9767	58.4424
Fujian	Number of patients with tuberculosis(people)	1707	1292	1546	1513	1607	1646	1594	1448	1242	1300	1116	1046	17057	tuberculosis incidence (1/100,000)	4.485	3.3946	4.062	3.9753	4.2223	4.3248	4.1881	3.8045	3.2633	3.4157	2.9322	2.7483	44.8161
Jiangxi	Number of patients with tuberculosis(people)	3191	2635	3209	3119	2936	2992	2884	2581	2444	2402	2048	2093	32534	tuberculosis incidence (1/100,000)	7.0253	5.8012	7.0649	6.8668	6.4639	6.5872	6.3494	5.6823	5.3807	5.2882	4.5089	4.6079	71.6267
Shandong	Number of patients with tuberculosis(people)	3778	2665	3201	2901	2789	2652	2669	2700	2521	2316	2191	1978	32361	tuberculosis incidence (1/100,000)	3.8593	2.7223	3.2699	2.9634	2.849	2.709	2.7264	2.7581	2.5752	2.3658	2.2381	2.0205	33.057
Henan	Number of patients with tuberculosis(people)	5385	4763	5630	5567	5218	4956	4846	5068	4629	4494	4530	4113	59199	tuberculosis incidence (1/100,000)	5.7069	5.0477	5.9665	5.8997	5.5299	5.2522	5.1357	5.3709	4.9057	4.7626	4.8008	4.3588	62.7374
Hubei	Number of patients with tuberculosis(people)	4151	3312	4523	4187	4021	3991	4049	3904	3637	3615	3157	2901	45448	tuberculosis incidence (1/100,000)	7.1372	5.6946	7.7768	7.1991	6.9137	6.8621	6.9618	6.7125	6.2534	6.2156	5.4281	4.988	78.1429
Hunan	Number of patients with tuberculosis(people)	5163	4046	5714	5245	5265	4949	4983	4339	4269	4282	3951	3713	55919	tuberculosis incidence (1/100,000)	7.6634	6.0054	8.4812	7.7851	7.8148	7.3457	7.3962	6.4403	6.3364	6.3557	5.8644	5.5112	82.9998
Guangdong	Number of patients with tuberculosis(people)	6774	5558	7249	7716	7443	7615	7093	6592	6376	6284	5798	4987	79485	tuberculosis incidence (1/100,000)	6.3167	5.1828	6.7596	7.1951	6.9405	7.1009	6.6141	6.147	5.9455	5.8598	5.4066	4.6503	74.1189
Guangxi	Number of patients with tuberculosis(people)	4799	3627	4018	3972	4301	4572	4024	3594	3369	3412	2977	3170	45835	tuberculosis incidence (1/100,000)	10.0947	7.6294	8.4518	8.3551	9.0471	9.6172	8.4645	7.5599	7.0867	7.1771	6.2621	6.6681	96.4137
Hainan	Number of patients with tuberculosis(people)	830	693	857	813	765	833	724	713	709	757	586	567	8847	tuberculosis incidence (1/100,000)	9.1867	7.6703	9.4855	8.9985	8.4673	9.2199	8.0135	7.8917	7.8474	8.3787	6.486	6.2757	97.9212
Chongqing	Number of patients with tuberculosis(people)	2322	1904	2278	1998	2044	1979	1969	1801	1615	1687	1447	1391	22435	tuberculosis incidence (1/100,000)	7.7623	6.3649	7.6152	6.6791	6.8329	6.6156	6.5822	6.0226	5.3988	6.6395	4.8372	4.65	76.0003
Sichuan	Number of patients with tuberculosis(people)	5646	4391	5261	4661	4608	4515	4775	4663	4332	4256	3899	3638	54645	tuberculosis incidence (1/100,000)	6.9359	5.3942	6.463	5.7259	5.6608	5.5465	5.8659	5.7284	5.3217	5.2284	4.7898	4.4692	67.1297
Guizhou	Number of patients with tuberculosis(people)	5110	4077	4489	4122	4035	3999	3991	3806	3495	3686	3130	2877	46817	tuberculosis incidence (1/100,000)	14.5666	11.6219	12.7964	11.7502	11.5022	1.3996	11.3768	10.8494	9.9629	10.5073	8.9224	8.2012	123.457
Yunnan	Number of patients with tuberculosis(people)	2938	2032	2486	2423	2307	2207	2065	2009	1954	1960	1616	1654	25651	tuberculosis incidence (1/100,000)	6.2326	4.3107	5.2738	5.1401	4.894	4.6819	4.3807	4.2619	4.1452	4.1579	3.4282	3.5088	54.4158
Tibet	Number of patients with tuberculosis(people)	424	397	471	412	440	426	389	334	359	307	287	206	4452	tuberculosis incidence (1/100,000)	13.3522	12.502	14.8323	12.9743	13.8561	13.4152	12.25	10.518	11.3053	9.6678	9.0379	6.4872	140.198
Shaanxi	Number of patients with tuberculosis(people)	2060	1527	2100	2046	2000	1726	1700	1730	1723	1565	1568	1643	21388	tuberculosis incidence (1/100,000)	5.4568	4.0449	5.5627	5.4197	55.2978	4.572	4.5032	4.5826	4.5641	4.1456	4.1535	4.3522	106.655
Gansu	Number of patients with tuberculosis(people)	1645	1274	1485	1344	1228	1187	1159	1023	988	1051	921	923	14228	tuberculosis incidence (1/100,000)	6.3494	4.9174	5.7319	5.1876	4.7399	4.5816	4.4736	3.9486	3.8135	4.0567	3.5549	3.5626	54.9177
Qinghai	Number of patients with tuberculosis(people)	680	471	741	665	645	501	681	555	565	531	588	568	7191	tuberculosis incidence (1/100,000)	11.6554	8.0731	12.701	11.3983	11.0555	8.5873	11.6725	9.5129	9.6843	9.1015	10.0785	9.7357	123.256
Ningxia	Number of patients with tuberculosis(people)	335	252	370	244	216	242	228	190	146	169	203	199	2794	tuberculosis incidence (1/100,000)	5.0639	3.8093	5.593	3.6884	3.2651	3.6581	3.4465	2.8721	2.207	2.5546	3.0686	3.0081	42.2347
Xinjiang	Number of patients with tuberculosis(people)	5142	4102	4373	4183	3893	3338	2761	2849	2212	2830	3443	3287	42413	tuberculosis incidence (1/100,000)	22.3714	17.8467	19.0257	18.1991	16.9374	14.5227	12.0123	12.3952	9.6238	12.3125	14.9795	14.3008	184.527

## Sheet: 2016
		January	February	March	April	May	June	July	August	September	October	November	December	total		January	February	March	April	May	June	July	August	September	October	November	December	total
total	Number of patients with tuberculosis(people)	79047	73246	82047	74799	74699	69365	67091	69654	63722	64549	60541	57476	836236	tuberculosis incidence (1/100,000)	5.7666	5.3434	5.9854	5.4567	5.4494	5.0602	4.8944	5.0813	4.6486	4.7089	4.4165	4.1929	61.0043
Beijing	Number of patients with tuberculosis(people)	503	480	643	571	660	588	628	605	559	486	528	480	6731	tuberculosis incidence (1/100,000)	2.3174	2.2115	2.9625	2.6307	3.0408	2.7091	2.8933	2.7874	2.5754	2.2391	2.4326	2.2115	31.0113
Tianjin	Number of patients with tuberculosis(people)	322	286	297	298	277	282	273	287	344	213	195	197	3271	tuberculosis incidence (1/100,000)	2.0815	1.8488	1.9199	1.9264	1.7906	1.8229	1.7648	1.8553	2.2237	1.3769	1.2605	1.2735	21.1448
Hebei	Number of patients with tuberculosis(people)	3232	2944	3369	2939	2945	2857	2880	2923	2596	2433	2390	2155	33663	tuberculosis incidence (1/100,000)	4.3529	3.965	4.5374	3.9583	3.9664	3.8479	3.8788	3.9367	3.4963	3.2768	3.2189	2.9024	45.3378
Shanghai	Number of patients with tuberculosis(people)	1343	1202	1412	1301	1278	1203	1137	1273	1107	1048	999	857	14160	tuberculosis incidence (1/100,000)	3.6653	3.2805	3.8536	3.5506	3.4879	3.2832	3.1031	3.4742	3.0212	2.8602	2.7289	2.3389	38.6476
Inner Mongolia	Number of patients with tuberculosis(people)	1266	1150	1310	1138	1089	974	945	949	952	867	756	733	12129	tuberculosis incidence (1/100,000)	5.0417	4.5798	5.217	4.532	4.3368	3.8789	3.7634	3.7793	3.7913	3.4528	3.0107	2.9191	48.3028
Liaoning	Number of patients with tuberculosis(people)	2017	2029	2257	2156	1974	1916	1815	1832	1703	1696	1772	1357	22523	tuberculosis incidence (1/100,000)	4.6025	4.6299	5.1501	4.9197	4.5044	4.372	4.1416	4.1804	3.886	3.87	4.0434	3.0965	51.3965
Jilin	Number of patients with tuberculosis(people)	1378	1381	1449	1225	1239	1140	1021	1129	1018	1040	943	737	13700	tuberculosis incidence (1/100,000)	5.0049	5.0158	5.2628	4.4492	4.5001	4.1405	3.7083	4.1005	3.6974	3.7773	3.425	2.6768	49.7586
Heilongjiang	Number of patients with tuberculosis(people)	3085	2855	3019	2812	2790	2690	2476	2436	2175	2091	2069	2059	30557	tuberculosis incidence (1/100,000)	8.0929	7.4895	7.9197	7.3767	7.319	7.0567	6.4953	6.3903	5.7057	5.4853	5.4276	5.4014	80.1601
Shanghai	Number of patients with tuberculosis(people)	512	455	590	602	619	620	579	624	535	522	490	441	6589	tuberculosis incidence (1/100,000)	2.1198	1.8838	2.4428	2.4925	2.5629	2.567	2.3972	2.5836	2.2151	2.1612	2.0288	1.8259	27.2806
Jiangsu	Number of patients with tuberculosis(people)	2483	2572	2829	2593	2640	2492	2364	2500	2152	2012	2022	1996	28655	tuberculosis incidence (1/100,000)	3.113	3.2246	3.5468	3.2509	3.3098	3.1243	2.9638	3.1343	2.698	2.5225	2.535	2.5024	35.9254
Zhejiang	Number of patients with tuberculosis(people)	2154	1974	2551	2469	2603	2441	2352	2412	2139	2117	1989	1817	27018	tuberculosis incidence (1/100,000)	3.8888	3.5638	4.6055	4.4575	4.6994	4.4069	4.2463	4.3546	3.8617	3.822	3.5909	3.2804	48.7778
Anhui	Number of patients with tuberculosis(people)	3152	3171	3409	2982	3073	2810	2669	2944	2680	2697	2647	2644	34878	tuberculosis incidence (1/100,000)	5.1305	5.1615	5.5489	4.8538	5.002	4.5739	4.3444	4.792	4.3623	4.3899	4.3085	4.3037	56.7714
Fujian	Number of patients with tuberculosis(people)	1573	1276	1476	1426	1505	1490	1456	1466	1215	1318	1141	1067	16409	tuberculosis incidence (1/100,000)	4.0974	3.3238	3.8448	3.7145	3.9203	3.8812	3.7927	3.8187	3.1649	3.4332	2.9721	2.7794	42.743
Jiangxi	Number of patients with tuberculosis(people)	2903	3033	3255	2982	3072	2767	2748	2740	2460	2556	2299	2051	32866	tuberculosis incidence (1/100,000)	6.3584	6.6432	7.1294	6.5315	6.7286	6.0605	6.0189	6.0014	5.3881	5.5984	5.0355	4.4923	71.9862
Shandong	Number of patients with tuberculosis(people)	3288	2868	3003	2698	2699	2486	2337	2435	2193	2273	2149	1882	30311	tuberculosis incidence (1/100,000)	3.339	2.9125	3.0496	2.7399	2.7409	2.5246	2.3733	2.4728	2.227	2.3083	2.1824	1.9112	30.7815
Henan	Number of patients with tuberculosis(people)	5137	5129	5322	5204	5049	4618	4480	4705	4489	4488	4488	3897	57006	tuberculosis incidence (1/100,000)	5.4188	5.4103	5.6139	5.4895	5.3259	4.8713	4.7257	4.9631	4.7352	4.7342	4.7342	4.1108	60.1329
Hubei	Number of patients with tuberculosis(people)	3820	3770	4221	3887	3945	3598	3441	3758	3435	3644	3187	3006	43712	tuberculosis incidence (1/100,000)	6.5282	6.4428	7.2135	6.6427	6.7419	6.1489	5.8805	6.4223	5.8703	6.2275	5.4465	5.1371	74.7022
Hunan	Number of patients with tuberculosis(people)	4970	4858	5321	4704	4516	4119	3816	4118	3978	3828	3486	3443	51157	tuberculosis incidence (1/100,000)	7.3354	7.1701	7.8534	6.9428	6.6653	6.0794	5.6322	6.0779	5.8713	5.6499	5.1451	5.0816	75.5044
Guangdong	Number of patients with tuberculosis(people)	6296	5512	7503	7259	7137	6776	6588	6727	6260	6447	5798	5617	77920	tuberculosis incidence (1/100,000)	5.8033	5.0806	6.9158	6.6909	6.5785	6.2457	6.0724	6.2006	5.7701	5.9425	5.3443	5.1774	71.8221
Guangxi	Number of patients with tuberculosis(people)	4374	3730	3753	3808	3816	3381	3285	3355	3117	3071	2726	2959	41375	tuberculosis incidence (1/100,000)	9.1201	7.7773	7.8253	7.9399	7.9566	7.0496	6.8495	6.9954	6.4992	6.4033	5.6839	6.1697	86.2698
Hainan	Number of patients with tuberculosis(people)	705	604	722	760	733	639	653	649	611	585	521	485	7667	tuberculosis incidence (1/100,000)	7.7403	6.6314	7.9269	8.3441	8.0477	7.0157	7.1694	7.1254	6.7082	6.4228	5.7201	5.3249	84.1769
Chongqing	Number of patients with tuberculosis(people)	2399	1946	2188	1965	1946	1775	1725	1748	1757	1750	1504	1420	22123	tuberculosis incidence (1/100,000)	7.9528	6.4511	7.2533	6.5141	6.4511	5.8842	5.7185	5.7947	5.8245	5.8013	4.9858	4.7074	73.3388
Sichuan	Number of patients with tuberculosis(people)	4988	4603	5366	4615	4720	4302	4222	4577	4349	4288	4011	3824	53865	tuberculosis incidence (1/100,000)	6.08	5.6107	6.5407	5.6253	5.7533	5.2438	5.1463	5.579	5.3011	5.2267	4.8891	4.6611	65.6571
Guizhou	Number of patients with tuberculosis(people)	4735	4225	4562	3801	4142	3995	3850	3848	3401	3463	3142	2953	46117	tuberculosis incidence (1/100,000)	13.4155	11.9705	12.9253	10.7692	11.7354	11.3189	10.9081	10.9024	9.6359	9.8116	8.9021	8.3666	130.661
Yunnan	Number of patients with tuberculosis(people)	2761	2216	2470	2291	2414	2138	2102	2190	2094	2091	1771	1766	26304	tuberculosis incidence (1/100,000)	5.8227	4.6733	5.209	4.8315	5.0909	4.5088	4.4329	4.6185	4.416	4.4097	3.7349	3.7243	55.4725
Tibet	Number of patients with tuberculosis(people)	504	509	548	504	465	434	385	353	356	357	309	277	5001	tuberculosis incidence (1/100,000)	15.557	15.7113	16.9151	15.557	14.3532	13.3963	11.8838	10.8961	10.9887	11.0195	9.5379	8.5502	154.366
Shaanxi	Number of patients with tuberculosis(people)	1981	1843	2261	1875	1817	1737	1690	1767	1595	1555	1562	1672	21355	tuberculosis incidence (1/100,000)	5.223	4.8591	5.9612	4.9435	4.7906	4.5796	4.4557	4.6587	4.2053	4.0998	4.1183	4.4083	56.3031
Gansu	Number of patients with tuberculosis(people)	1561	1429	1602	1261	1277	1157	1135	1071	951	1120	1220	1326	15110	tuberculosis incidence (1/100,000)	6.0049	5.4971	6.1626	4.8508	4.9124	4.4508	4.3661	4.1199	3.6583	4.3084	4.6931	5.1009	58.1253
Qinghai	Number of patients with tuberculosis(people)	767	728	791	701	683	678	635	572	475	474	528	541	7573	tuberculosis incidence (1/100,000)	13.0347	12.3719	13.4426	11.9131	11.6072	11.5222	10.7914	9.7208	8.0723	8.0553	8.973	9.194	128.698
Ningxia	Number of patients with tuberculosis(people)	284	253	297	226	196	223	204	175	191	202	215	208	2674	tuberculosis incidence (1/100,000)	4.2523	3.7881	4.4469	3.3838	2.9347	3.3389	3.0544	2.6202	2.8598	3.0245	3.2191	3.1143	40.037
Xinjiang	Number of patients with tuberculosis(people)	4554	4215	4251	3746	3380	3039	3200	3486	2835	3817	3684	3609	43816	tuberculosis incidence (1/100,000)	19.2966	17.8602	18.0127	15.8729	14.322	12.8771	13.5593	14.7712	12.0127	16.1737	15.6102	15.2924	185.661

## Sheet: 2017
		January	February	March	April	May	June	July	August	September	October	November	December	total		January	February	March	April	May	June	July	August	September	October	November	December	total
total	Number of patients with tuberculosis(people)	76650	72820	77439	73271	76241	72085	69913	70483	63231	63157	60857	59046	835193	tuberculosis incidence (1/100,000)	5.555	5.2774	5.6122	5.3101	5.5254	5.2242	5.0668	5.1081	4.5825	4.5771	4.4104	4.2792	60.5284
Beijing	Number of patients with tuberculosis(people)	533	482	654	643	681	627	624	695	603	485	523	564	7114	tuberculosis incidence (1/100,000)	2.4529	2.2182	3.0098	2.9592	3.1341	2.8855	2.8717	3.1985	2.7751	2.232	2.4069	2.5956	32.7395
Tianjin	Number of patients with tuberculosis(people)	276	248	325	292	284	265	283	279	282	243	242	247	3266	tuberculosis incidence (1/100,000)	1.7668	1.5876	2.0805	1.8693	1.818	1.6964	1.8116	1.786	1.8052	1.5556	1.5492	1.5812	20.9074
Hebei	Number of patients with tuberculosis(people)	2939	2752	3091	2713	2849	2606	2338	2579	2431	2283	2452	2296	31329	tuberculosis incidence (1/100,000)	3.934	3.6837	4.1374	3.6314	3.8135	3.4882	3.1295	3.4521	3.254	3.0559	3.2821	3.0733	41.9351
Shanghai	Number of patients with tuberculosis(people)	1214	1220	1363	1213	1308	1142	1180	1163	985	918	1074	922	13702	tuberculosis incidence (1/100,000)	3.2974	3.3137	3.7022	3.2947	3.5528	3.1019	3.2051	3.1589	2.6754	2.4935	2.9172	2.5043	37.2171
Inner Mongolia	Number of patients with tuberculosis(people)	1178	1072	1222	1065	1024	1106	932	932	920	954	1015	977	12397	tuberculosis incidence (1/100,000)	4.6746	4.254	4.8492	4.2262	4.0635	4.3889	3.6984	3.6984	3.6508	3.7857	4.0278	3.877	49.1945
Liaoning	Number of patients with tuberculosis(people)	2016	2078	2238	2159	2206	1889	1936	1969	1723	1934	1877	1651	23676	tuberculosis incidence (1/100,000)	4.6051	4.7467	5.1122	4.9317	5.0391	4.315	4.4223	4.4977	3.9358	4.4177	4.2875	3.7713	54.0821
Jilin	Number of patients with tuberculosis(people)	1303	1336	1391	1244	1278	1185	1092	1021	937	927	1045	988	13747	tuberculosis incidence (1/100,000)	4.7677	4.8884	5.0896	4.5518	4.6762	4.3359	3.9956	3.7358	3.4285	3.3919	3.9236	3.6151	50.4001
Heilongjiang	Number of patients with tuberculosis(people)	3156	2812	2660	2483	2351	2262	2034	2143	1937	2012	1873	1907	27630	tuberculosis incidence (1/100,000)	8.3074	7.4019	7.0018	6.5359	6.1885	5.9542	5.354	5.641	5.0987	5.2961	4.9302	5.0197	72.7294
Shanghai	Number of patients with tuberculosis(people)	435	461	655	533	639	549	579	572	528	488	547	438	6424	tuberculosis incidence (1/100,000)	1.7977	1.9052	2.7069	2.2028	2.6408	2.2689	2.3929	2.3639	2.1821	2.0168	2.2606	1.8101	26.5487
Jiangsu	Number of patients with tuberculosis(people)	2257	2299	2412	2392	2500	2412	2254	2479	2141	1993	1955	1718	26812	tuberculosis incidence (1/100,000)	2.8217	2.8743	3.0155	2.9905	3.1255	3.0155	2.818	3.0993	2.6767	2.4917	2.4442	2.1479	33.5208
Zhejiang	Number of patients with tuberculosis(people)	2010	2036	2522	2394	2506	2313	2278	2496	2295	2116	1864	1745	26575	tuberculosis incidence (1/100,000)	3.5957	3.6422	4.5116	4.2826	4.483	4.1377	4.0751	4.4651	4.1055	3.7853	3.3345	3.1216	47.5399
Anhui	Number of patients with tuberculosis(people)	3182	3176	3134	2321	3041	2920	2708	2908	2692	2732	2607	2540	34561	tuberculosis incidence (1/100,000)	5.1359	5.1263	5.0585	4.7147	4.9084	4.7131	4.3709	4.6937	4.3451	4.4096	4.2079	4.0997	55.7838
Fujian	Number of patients with tuberculosis(people)	1322	1234	1446	1463	1575	1401	1411	1502	1439	1361	1241	1181	16576	tuberculosis incidence (1/100,000)	3.4125	3.1853	3.7326	3.7765	4.0656	3.6164	3.6422	3.8771	3.7145	3.5132	3.2034	3.0485	42.7878
Jiangxi	Number of patients with tuberculosis(people)	2979	2851	3139	3024	3133	2862	2766	2965	24882	2501	2210	2163	33075	tuberculosis incidence (1/100,000)	6.487	6.2083	6.8354	6.585	6.8223	6.2322	6.0232	6.4565	5.2027	5.4461	4.8124	4.7101	71.8212
Shandong	Number of patients with tuberculosis(people)	3287	2718	2722	2533	2648	2579	2489	2439	2238	2242	2068	2024	29987	tuberculosis incidence (1/100,000)	3.3046	2.7326	2.7366	2.5466	2.6622	2.5928	2.5024	2.4521	2.25	2.254	2.0791	2.0349	30.1479
Henan	Number of patients with tuberculosis(people)	4934	4891	5061	4973	5043	4670	4400	4497	4318	4544	4298	3688	55317	tuberculosis incidence (1/100,000)	5.176	5.1309	5.3093	5.2169	5.2904	4.8991	4.6158	4.7176	4.5298	4.7669	4.5088	3.8689	58.0304
Hubei	Number of patients with tuberculosis(people)	3697	3839	3835	3400	3602	3527	3312	3589	2936	2982	2801	2695	40215	tuberculosis incidence (1/100,000)	6.2821	6.5234	6.5166	5.7774	6.1206	5.9932	5.6279	6.0986	4.989	5.0671	4.7596	4.5794	68.3349
Hunan	Number of patients with tuberculosis(people)	4571	4499	4792	4414	4541	4442	4305	4608	3985	4009	3919	3808	51893	tuberculosis incidence (1/100,000)	6.7004	6.5948	7.0243	6.4702	6.6564	6.5113	6.3105	6.7546	5.8414	5.8766	5.7446	5.5819	76.067
Guangdong	Number of patients with tuberculosis(people)	6255	6211	7117	7116	7606	7489	7976	7455	6507	6559	6062	5764	82117	tuberculosis incidence (1/100,000)	5.6869	5.6469	6.4706	6.4697	6.9152	6.8088	7.2516	6.7779	5.916	5.9633	5.5114	5.2405	74.6588
Guangxi	Number of patients with tuberculosis(people)	4116	3612	3572	3815	3970	3940	3936	3501	3191	3039	2753	3062	42507	tuberculosis incidence (1/100,000)	8.5079	7.4661	7.3834	7.8857	8.2061	8.1441	8.1358	7.2366	6.5959	6.2817	5.6905	6.3292	87.863
Hainan	Number of patients with tuberculosis(people)	683	660	715	662	713	666	661	657	625	615	593	664	7914	tuberculosis incidence (1/100,000)	7.4482	7.1974	7.7972	7.2192	7.7754	7.2628	7.2083	7.1647	6.8157	6.7067	6.4667	7.241	86.3033
Chongqing	Number of patients with tuberculosis(people)	2294	2139	2248	1943	2075	2009	1874	1912	1809	1784	1721	1711	23518	tuberculosis incidence (1/100,000)	7.5252	7.0167	7.3743	6.3738	6.8068	6.587	6.1474	6.2721	5.9342	5.8522	5.6455	5.6127	77.1479
Sichuan	Number of patients with tuberculosis(people)	5340	4570	4986	4535	4515	4355	4091	4318	3859	4007	3790	3781	52147	tuberculosis incidence (1/100,000)	6.4633	5.5313	6.0349	5.489	5.4648	5.2711	4.9516	5.2263	4.6708	4.8499	4.5873	4.5764	63.1167
Guizhou	Number of patients with tuberculosis(people)	4275	4005	4075	3742	4018	3668	3618	3702	3282	3138	2956	2947	43426	tuberculosis incidence (1/100,000)	12.0253	11.2658	11.4627	10.526	11.3024	10.3179	10.1772	10.4135	9.2321	8.827	8.315	8.2897	122.155
Yunnan	Number of patients with tuberculosis(people)	2541	2228	2289	2354	2544	2476	2354	2282	2097	2109	2043	2131	27448	tuberculosis incidence (1/100,000)	5.3259	4.6699	4.7977	4.934	5.3322	5.1897	4.934	4.7831	4.3953	4.4205	4.2821	4.4666	57.531
Tibet	Number of patients with tuberculosis(people)	516	425	497	454	463	531	397	425	397	354	398	266	5123	tuberculosis incidence (1/100,000)	15.5892	12.8399	15.0151	13.716	13.9879	16.0423	11.994	12.8399	11.994	10.6949	12.0242	8.0363	154.774
Shaanxi	Number of patients with tuberculosis(people)	2005	2060	2083	1980	2075	1930	1773	1812	1678	1595	1735	1772	22498	tuberculosis incidence (1/100,000)	5.2581	5.4024	5.4627	5.1926	5.4417	5.0615	4.6497	4.752	4.4006	4.1829	4.5501	4.6471	59.0014
Gansu	Number of patients with tuberculosis(people)	1507	1452	1469	1241	1392	1242	1143	1064	930	1035	1065	1218	14758	tuberculosis incidence (1/100,000)	5.7739	5.5632	5.6284	4.7548	5.3333	4.7586	4.3793	4.0766	3.5632	3.9655	4.0805	4.6667	56.544
Qinghai	Number of patients with tuberculosis(people)	677	689	831	641	674	622	767	674	609	573	660	541	7958	tuberculosis incidence (1/100,000)	11.4165	11.6189	14.0135	10.8095	11.366	10.4891	12.9343	11.366	10.2698	9.6627	11.1299	9.1231	134.199
Ningxia	Number of patients with tuberculosis(people)	281	251	273	242	243	247	203	238	230	225	230	239	2902	tuberculosis incidence (1/100,000)	4.1636	3.7191	4.045	3.5857	3.6005	3.6598	3.0079	3.5264	3.4079	3.3338	3.4079	3.5413	42.9989
Xinjiang	Number of patients with tuberculosis(people)	4871	4514	4622	4687	4744	4154	4199	3607	3145	3400	3240	3398	48581	tuberculosis incidence (1/100,000)	20.3128	18.824	19.2744	19.5454	19.7831	17.3228	17.5104	15.0417	13.1151	14.1785	13.5113	14.1701	202.59

## Sheet: 2018
		January	February	March	April	May	June	July	August	September	October	November	December	total		January	February	March	April	May	June	July	August	September	October	November	December	total
total	Number of patients with tuberculosis(people)	82180	65174	76404	73416	73945	69538	71317	68884	64072	64236	59249	54927	823342	tuberculosis incidence (1/100,000)	5.9161	4.6918	5.5003	5.2852	5.3232	5.006	5.1341	4.9589	4.6125	4.6243	4.2653	3.9542	59.2719
Beijing	Number of patients with tuberculosis(people)	629	397	628	545	611	576	588	603	532	474	543	480	6606	tuberculosis incidence (1/100,000)	2.8977	1.8289	2.8931	2.5107	2.8148	2.6535	2.7088	2.7779	2.4508	2.1836	2.5015	2.2113	30.4326
Tianjin	Number of patients with tuberculosis(people)	324	234	343	321	278	252	260	274	288	251	276	229	3330	tuberculosis incidence (1/100,000)	2.0811	1.503	2.2031	2.0618	1.7856	1.6186	1.67	1.7599	1.8499	1.6122	1.7728	1.4709	21.3889
Hebei	Number of patients with tuberculosis(people)	3194	2420	2950	2689	2800	2473	2474	2383	2305	2116	1997	1755	29556	tuberculosis incidence (1/100,000)	4.2476	3.2183	3.9231	3.576	3.7236	3.2888	3.2901	3.1691	3.0654	2.814	2.6558	2.3339	39.3057
Shanghai	Number of patients with tuberculosis(people)	1422	1061	1240	1233	1241	1112	1078	1024	918	927	854	858	12968	tuberculosis incidence (1/100,000)	3.8408	2.8657	3.3492	3.3303	3.3519	3.0035	2.9117	2.7658	2.4795	2.5038	2.3066	2.3174	35.0262
Inner Mongolia	Number of patients with tuberculosis(people)	1433	1077	1427	1341	1371	1206	1125	1060	894	964	895	885	13678	tuberculosis incidence (1/100,000)	5.6669	4.2591	5.6432	5.3031	5.4218	4.7692	4.4489	4.1919	3.5354	3.8122	3.5394	3.4998	54.0909
Liaoning	Number of patients with tuberculosis(people)	2370	2056	2241	2257	2316	2036	2054	2001	1846	1860	1773	1574	24384	tuberculosis incidence (1/100,000)	5.4247	4.706	5.1294	5.1661	5.3011	4.6602	4.7014	4.5801	4.2253	4.2574	4.0582	3.6027	55.8126
Jilin	Number of patients with tuberculosis(people)	1238	1118	1331	1313	1195	1029	1078	985	943	940	901	819	12890	tuberculosis incidence (1/100,000)	4.5558	4.1142	4.898	4.8318	4.3975	3.7867	3.967	3.6247	3.4702	3.4592	3.3156	3.0139	47.4346
Heilongjiang	Number of patients with tuberculosis(people)	2964	2212	2503	2373	2309	1998	1972	1973	1659	1643	1618	1489	24713	tuberculosis incidence (1/100,000)	7.8233	5.8384	6.6065	6.2634	6.0944	5.2736	5.2049	5.2076	4.3788	4.3366	4.2706	3.9301	65.2282
Shanghai	Number of patients with tuberculosis(people)	550	388	590	607	606	566	549	547	484	495	486	453	6321	tuberculosis incidence (1/100,000)	2.2743	1.6044	2.4397	2.51	2.5059	2.3405	2.2702	2.2619	2.0014	2.0469	2.0097	1.8732	26.1381
Jiangsu	Number of patients with tuberculosis(people)	2433	2019	2532	2394	2376	2127	2145	2079	1839	1730	1623	1609	24906	tuberculosis incidence (1/100,000)	3.0301	2.5145	3.1534	2.9816	2.9592	2.649	2.6715	2.5893	2.2904	2.1546	2.0213	2.0039	31.0188
Zhejiang	Number of patients with tuberculosis(people)	2219	1900	2502	2370	2486	2246	2201	2223	1987	1929	1807	1731	25601	tuberculosis incidence (1/100,000)	3.9226	3.3587	4.4228	4.1895	4.3946	3.9703	3.8908	3.9296	3.5125	3.4099	3.1943	3.0599	45.2555
Anhui	Number of patients with tuberculosis(people)	3115	2867	3254	2801	2770	2549	2445	2517	2386	2511	2640	2094	31949	tuberculosis incidence (1/100,000)	4.9802	4.5837	5.2024	4.4782	4.4286	4.0753	3.909	4.0241	3.8147	4.0145	4.2208	3.3478	51.0793
Fujian	Number of patients with tuberculosis(people)	1807	1352	1664	1606	1638	1437	1446	1498	1387	1349	1342	1167	17693	tuberculosis incidence (1/100,000)	4.6203	3.4569	4.2547	4.1064	4.1882	3.6743	3.6973	3.8302	3.5464	3.4492	3.4313	2.9839	45.2391
Jiangxi	Number of patients with tuberculosis(people)	3268	2812	3211	3043	2921	2723	2690	2578	2424	2582	2352	2135	32739	tuberculosis incidence (1/100,000)	7.0704	6.0838	6.9471	6.5836	6.3196	5.8913	5.8199	5.5776	5.2444	5.5862	5.0886	4.6191	70.8316
Shandong	Number of patients with tuberculosis(people)	3443	2402	2425	2720	2534	2361	2374	2284	2091	2046	1784	1670	28134	tuberculosis incidence (1/100,000)	3.441	2.4006	2.4236	2.7184	2.5325	2.3596	2.3726	2.2827	2.0898	2.0448	1.783	1.669	28.1176
Henan	Number of patients with tuberculosis(people)	5268	4767	4902	4910	4735	4403	4283	4201	4109	4122	3786	3242	52728	tuberculosis incidence (1/100,000)	5.511	4.9869	5.1281	5.1365	4.9534	4.6061	4.4805	4.3948	4.2985	4.3121	3.9606	3.3915	55.16
Hubei	Number of patients with tuberculosis(people)	3648	3093	3848	3420	3486	3117	3108	3032	2841	2811	2548	2518	37470	tuberculosis incidence (1/100,000)	6.181	5.2406	6.5198	5.7946	5.9065	5.2813	5.266	5.1372	4.8136	4.7628	4.3172	4.2664	63.487
Hunan	Number of patients with tuberculosis(people)	5141	4365	5169	5207	4870	4233	4424	4288	4122	4563	3949	3692	54023	tuberculosis incidence (1/100,000)	7.4941	6.3629	7.5349	7.5903	7.0991	6.1705	6.4489	6.2507	6.0087	6.6515	5.7565	5.3819	78.75
Guangdong	Number of patients with tuberculosis(people)	7123	5358	7153	6809	6845	6145	6234	6116	5560	5618	4940	4484	72385	tuberculosis incidence (1/100,000)	6.3775	4.7972	6.4043	6.0963	6.1286	5.5018	5.5815	5.4759	4.9781	5.03	4.423	4.0147	64.8089
Guangxi	Number of patients with tuberculosis(people)	4477	3311	3668	3507	3785	3450	3439	3171	3327	2864	2735	2623	40457	tuberculosis incidence (1/100,000)	9.1648	6.7779	7.5087	7.1791	7.7482	7.0624	7.0399	6.4913	6.8106	6.0676	5.5988	5.3695	82.8188
Hainan	Number of patients with tuberculosis(people)	768	622	695	757	782	802	764	722	685	691	575	661	8524	tuberculosis incidence (1/100,000)	7.6633	6.2065	6.9349	7.5535	7.803	8.0026	7.6234	7.2043	6.8351	6.895	5.7375	6.5956	85.0547
Chongqing	Number of patients with tuberculosis(people)	2645	1979	2083	1997	1941	1819	1849	1844	1746	1574	1560	1524	22561	tuberculosis incidence (1/100,000)	8.6012	6.4354	6.7736	6.494	6.3119	5.9151	6.0127	5.9964	5.6778	5.1184	5.0729	4.9558	73.3652
Sichuan	Number of patients with tuberculosis(people)	5007	3974	4678	4218	4205	3771	3931	3970	3596	3548	3396	3307	47601	tuberculosis incidence (1/100,000)	6.0311	4.7868	5.6348	5.0807	5.065	4.5423	4.735	4.782	4.3315	4.2737	4.0906	3.9834	57.3369
Guizhou	Number of patients with tuberculosis(people)	4163	3555	3779	3570	3600	3474	3614	3463	3117	3152	2816	2530	40833	tuberculosis incidence (1/100,000)	11.6285	9.9302	10.5559	9.9721	10.0559	9.7039	10.095	9.6732	8.7067	8.8045	7.8659	7.067	114.059
Yunnan	Number of patients with tuberculosis(people)	3004	2135	2454	2445	2510	2403	2483	2313	2213	2498	2120	2040	28618	tuberculosis incidence (1/100,000)	6.2577	4.4475	5.112	5.0932	5.2286	5.0057	5.1724	4.8183	4.6099	5.2036	4.4162	4.2496	59.6147
Tibet	Number of patients with tuberculosis(people)	593	415	567	486	479	448	516	407	454	437	440	377	5619	tuberculosis incidence (1/100,000)	17.5887	12.3091	16.8175	14.415	14.2074	13.2879	15.3048	12.0718	13.4659	12.9616	13.0506	11.182	166.662
Shaanxi	Number of patients with tuberculosis(people)	2192	1651	2052	1870	1876	2855	1840	1778	1644	1569	1573	1542	21442	tuberculosis incidence (1/100,000)	5.7151	4.3046	5.3501	4.8756	4.8912	4.8365	4.7974	4.6357	4.2863	4.0908	4.1012	4.0204	55.9049
Gansu	Number of patients with tuberculosis(people)	1253	972	1066	857	935	800	782	728	622	679	710	759	10163	tuberculosis incidence (1/100,000)	4.772	3.7019	4.0599	3.2639	3.5609	3.0468	2.9782	2.7726	2.3689	2.586	2.704	2.8906	38.7057
Qinghai	Number of patients with tuberculosis(people)	964	523	793	786	762	658	747	723	670	592	585	594	8397	tuberculosis incidence (1/100,000)	16.1102	8.7403	13.2525	13.1355	12.7344	10.9964	12.4837	12.0826	11.1969	9.8934	9.7764	9.9268	140.329
Ningxia	Number of patients with tuberculosis(people)	290	209	253	272	238	203	196	183	191	163	144	162	2504	tuberculosis incidence (1/100,000)	4.2536	3.0655	3.7109	3.9896	3.4909	2.9775	2.8748	2.6842	2.8015	2.3908	2.1121	2.3761	36.7275
Xinjiang	Number of patients with tuberculosis(people)	5235	3930	4403	4692	5444	7266	8628	7916	7192	7438	6481	5924	74549	tuberculosis incidence (1/100,000)	21.4139	16.0758	18.0106	19.1928	22.2688	29.7218	35.2931	32.3806	29.4191	30.4254	26.5107	24.2323	304.945
