# Supplementary material for: Influential factors of tuberculosis in mainland China based on MGWR model
Source: PLoS One. 2023 Aug 31;18(8):e0290978. doi: 10.1371/journal.pone.0290978 (PMC10470953; doi:10.1371/journal.pone.0290978)
Supplement: S3 Dataset — (XLSX) [file pone.0290978.s003.xlsx]

## Sheet: 剔除变量的自适应Bisquare有蒙特卡洛模拟_results
id	x_coor	y_coor	y	ols_residual	mgwr_yhat	mgwr_residual	localR2	beta_Intercept	beta_PM25	beta_S02	beta_NO2	beta_PGDP	beta_HCONSP	beta_PY	beta_MHI	beta_HTPTP	beta_BMHI	beta_ANVR	se_Intercept	se_PM25	se_S02	se_NO2	se_PGDP	se_HCONSP	se_PY	se_MHI	se_HTPTP	se_BMHI	se_ANVR	t_Intercept	t_PM25	t_S02	t_NO2	t_PGDP	t_HCONSP	t_PY	t_MHI	t_HTPTP	t_BMHI	t_ANVR	p_Intercept	p_PM25	p_S02	p_NO2	p_PGDP	p_HCONSP	p_PY	p_MHI	p_HTPTP
	2014	2014	2014	2014	2014	2014	2014	2014	2014	2014	2014	2014	2014	2014	2014	2014	2014	2014	2014	2014	2014	2014	2014	2014	2014	2014	2014	2014	2014	2014	2014	2014	2014	2014	2014	2014	2014	2014	2014	2014	2014	2014	2014	2014	2014	2014	2014	2014	2014
Beijing	116.405	39.905	-0.844811	-0.871059	-0.773633	-0.0711779	0.88495	-0.472151	0.0822569	0.100059	0.0501682	-0.16686	-0.00864557	0.228321	-0.0428706	-0.0669479	-0.0824275	-0.192342	0.10103	0.0770221	0.0746455	0.0662391	0.0991034	0.134077	0.100263	0.116696	0.0637457	0.121338	0.121799	-4.67339	1.06797	1.34045	0.757381	-1.68369	-0.0644822	2.27722	-0.367371	-1.05023	-0.679321	-1.57918	6.42e-06	0.287207	0.182072	0.449979	0.094267	0.94867	0.0241497	0.713847	0.295256
Tianjin	117.19	39.1256	-1.16979	-0.0169624	-1.22244	0.0526535	0.905421	-0.47947	0.0828934	0.0967648	0.0471611	-0.170445	-0.00925326	0.248143	-0.0423906	-0.067782	-0.0825432	-0.1922	0.101609	0.0770075	0.0763489	0.0663024	0.0985947	0.134787	0.104373	0.11695	0.0636627	0.121254	0.122006	-4.71877	1.07643	1.2674	0.711304	-1.72874	-0.0686509	2.37746	-0.362469	-1.0647	-0.680745	-1.57533	5.29e-06	0.283417	0.206924	0.477972	0.0858597	0.945357	0.0186597	0.717499	0.288676
Hebei	114.502	38.0455	-0.503473	0.371429	-0.59108	0.0876062	0.88181	-0.472781	0.0809987	0.108886	0.0593681	-0.16528	-0.0141341	0.237697	-0.0430029	-0.0679277	-0.0824564	-0.184474	0.0997904	0.0769609	0.0756453	0.0664932	0.0987524	0.132735	0.101387	0.115973	0.0628914	0.121553	0.1216	-4.73774	1.05247	1.43943	0.892845	-1.67369	-0.106484	2.34444	-0.370802	-1.08008	-0.678358	-1.51705	4.87e-06	0.294234	0.152057	0.373333	0.0962223	0.915337	0.0203321	0.711295	0.281796
Shanxi	112.549	37.857	-0.548588	-0.0607062	-0.534737	-0.0138518	0.820238	-0.472275	0.0791261	0.119734	0.0687733	-0.153264	-0.0235723	0.22737	-0.0404181	-0.06873	-0.0853107	-0.177824	0.0965206	0.0769412	0.0743685	0.0664107	0.0991883	0.129984	0.0990994	0.114338	0.0603077	0.121237	0.120523	-4.893	1.0284	1.61	1.03557	-1.54519	-0.181348	2.29437	-0.353498	-1.13965	-0.703669	-1.47543	2.48e-06	0.305376	0.109445	0.302024	0.124354	0.856333	0.0231207	0.724199	0.2562
Inner Mongolia	111.671	40.8183	-0.478933	0.0794703	-0.762092	0.283159	0.789131	-0.466246	0.0768007	0.132416	0.0737955	-0.142872	-0.0180601	0.187511	-0.0345353	-0.0672209	-0.0902806	-0.19388	0.0946827	0.0770693	0.0701974	0.0660527	0.0986931	0.13156	0.0938493	0.112962	0.0609499	0.12121	0.119298	-4.9243	0.996515	1.88633	1.11722	-1.44764	-0.137276	1.998	-0.305726	-1.10289	-0.744827	-1.62517	2.16e-06	0.320563	0.0611326	0.265639	0.149751	0.890992	0.0474774	0.760226	0.271796
Liaoning	123.429	41.7968	-0.283847	1.13227	-0.251245	-0.0326023	0.891518	-0.454386	0.0859853	0.0275952	0.0257014	-0.194192	-0.0225654	0.207527	-0.0516156	-0.0577428	-0.0817456	-0.229252	0.118699	0.0771032	0.0627332	0.0665611	0.0961087	0.111949	0.102419	0.116076	0.0651892	0.120702	0.1104	-3.82805	1.1152	0.439881	0.386132	-2.02055	-0.201569	2.02626	-0.44467	-0.885773	-0.677254	-2.07656	0.000187436	0.266503	0.66064	0.699932	0.0450596	0.84052	0.0444644	0.657183	0.377121
Jilin	125.325	43.8868	-0.193369	-0.200427	-0.161665	-0.0317041	0.882618	-0.432674	0.0867514	0.0101466	0.0218003	-0.209177	-0.0221731	0.189344	-0.0656451	-0.0490408	-0.0811556	-0.256228	0.123056	0.0771564	0.0637191	0.0665164	0.0951985	0.107703	0.111678	0.11359	0.065918	0.120651	0.110364	-3.51607	1.12436	0.159239	0.327743	-2.19727	-0.205874	1.69544	-0.577914	-0.743966	-0.672649	-2.32167	0.000575603	0.262611	0.873689	0.743551	0.0294946	0.837161	0.092013	0.564166	0.45803
Heilongjiang	126.642	45.757	0.519795	0.474883	0.114461	0.405335	0.876851	-0.421607	0.0872938	0.00063402	0.0198478	-0.216755	-0.0212173	0.179223	-0.0728859	-0.0447538	-0.0808253	-0.271809	0.125524	0.0772036	0.0645281	0.0664764	0.095047	0.106234	0.117436	0.112428	0.066247	0.120637	0.111443	-3.35878	1.1307	0.00982549	0.298569	-2.2805	-0.199723	1.52613	-0.648289	-0.675559	-0.66999	-2.439	0.00098677	0.259941	0.992173	0.765671	0.0239496	0.841961	0.129029	0.517763	0.500334
Shanghai	121.473	31.2317	-0.984618	0.0864478	-0.910154	-0.074464	0.956878	-0.30981	0.0852896	0.0569448	0.0331575	-0.244256	-0.0946012	0.0359309	-0.0345865	-0.319347	-0.082317	-0.109729	0.0769331	0.0769485	0.0968903	0.0657895	0.0945783	0.118362	0.0915948	0.113093	0.125827	0.120017	0.0984474	-4.02701	1.1084	0.587725	0.503994	-2.58258	-0.79925	0.392281	-0.305823	-2.53797	-0.685877	-1.11459	8.84e-05	0.269418	0.557578	0.614986	0.0107376	0.425376	0.695393	0.760152	0.012143
Jiangsu	118.767	32.0415	-0.658401	-0.172889	-0.660773	0.00237158	0.958152	-0.306308	0.0842828	0.0824269	0.039019	-0.244611	-0.105413	0.0452455	-0.0360266	-0.313448	-0.0838364	-0.109402	0.0776855	0.0769272	0.0934486	0.066341	0.09507	0.117624	0.090543	0.11314	0.124501	0.12039	0.0980432	-3.94292	1.09562	0.882056	0.588157	-2.57295	-0.896185	0.499713	-0.318424	-2.51764	-0.696375	-1.11585	0.000121878	0.274956	0.379121	0.557288	0.0110279	0.371552	0.617991	0.750594	0.0128369
Zhejiang	120.154	30.2875	-0.357221	0.147018	-0.404157	0.0469354	0.95623	-0.296084	0.0848926	0.0572626	0.0347217	-0.24897	-0.100958	0.0383919	-0.029852	-0.315978	-0.0814486	-0.110139	0.0785135	0.0769312	0.105794	0.0658408	0.094867	0.118787	0.0912898	0.109284	0.124612	0.119759	0.0984899	-3.77112	1.10349	0.541266	0.527359	-2.62441	-0.849906	0.420549	-0.273159	-2.5357	-0.680105	-1.11828	0.000231208	0.271537	0.589106	0.598703	0.00955424	0.396697	0.67467	0.785097	0.012219
Anhui	117.283	31.8612	-0.164119	-0.822658	-0.0283564	-0.135763	0.957119	-0.286286	0.0836644	0.11159	0.0414617	-0.247351	-0.1323	0.0637738	-0.034777	-0.303689	-0.0829421	-0.108322	0.0799643	0.0769098	0.0964376	0.0664269	0.0951902	0.118199	0.0890142	0.109967	0.121242	0.120342	0.0972847	-3.58017	1.08782	1.15712	0.624171	-2.59849	-1.1193	0.716445	-0.316248	-2.50482	-0.689221	-1.11345	0.000459708	0.278372	0.249016	0.533439	0.0102727	0.264754	0.474802	0.752242	0.013292
Fujian	119.306	26.0753	-0.52727	-0.70367	-0.383953	-0.143317	0.951303	-0.258233	0.0848505	0.0847879	0.0356141	-0.249818	-0.125129	0.100492	-0.00280621	-0.319396	-0.0746625	-0.112651	0.0809516	0.0769127	0.108092	0.06306	0.092933	0.118383	0.0797775	0.10041	0.123679	0.117468	0.0942062	-3.18996	1.10321	0.784403	0.564766	-2.68815	-1.05698	1.25965	-0.0279477	-2.58246	-0.635597	-1.19579	0.00172435	0.271659	0.434008	0.573055	0.0079757	0.292175	0.209701	0.97774	0.0107411
Jiangxi	115.892	28.6765	0.0830222	-0.144767	-0.0215617	0.104584	0.946919	-0.199319	0.083429	0.174599	0.0414624	-0.254099	-0.2187	0.119595	-0.0201004	-0.304429	-0.0764267	-0.110713	0.0901719	0.0768824	0.10804	0.0631856	0.0930257	0.133081	0.0853036	0.100924	0.119915	0.118301	0.0876855	-2.21044	1.08515	1.61607	0.656199	-2.73149	-1.64336	1.402	-0.199164	-2.5387	-0.646038	-1.26262	0.0285497	0.279551	0.108126	0.512675	0.00704129	0.102349	0.162929	0.842397	0.012119
Shandong	117.001	36.6758	-0.818287	0.538601	-0.926107	0.10782	0.935647	-0.468545	0.0830152	0.0950792	0.047536	-0.181836	-0.0179684	0.191184	-0.0423169	-0.0747101	-0.0848682	-0.184261	0.0940261	0.0769579	0.0772777	0.0668867	0.0963021	0.130597	0.093034	0.1169	0.0630503	0.12126	0.117683	-4.98314	1.07871	1.23036	0.710694	-1.88818	-0.137587	2.05499	-0.361993	-1.18493	-0.699888	-1.56574	1.66e-06	0.282404	0.22044	0.478349	0.0608825	0.890746	0.0415697	0.717854	0.237871
Henan	113.665	34.758	-0.0486046	0.478008	-0.0469631	-0.00164155	0.929353	-0.443882	0.0810759	0.123251	0.058932	-0.17757	-0.136354	0.257573	-0.0415715	-0.120675	-0.0803407	-0.0633218	0.0900395	0.07689	0.0750559	0.066474	0.0961123	0.123648	0.104794	0.114293	0.0605857	0.121123	0.117089	-4.92985	1.05444	1.64213	0.886542	-1.84753	-1.10276	2.4579	-0.363727	-1.99181	-0.663299	-0.540802	2.11e-06	0.293333	0.102604	0.376708	0.0665896	0.271854	0.0150839	0.71656	0.0481604
Hubei	114.299	30.5844	0.275629	-0.179644	0.0946171	0.181012	0.945849	-0.20671	0.082389	0.237659	0.0477428	-0.258606	-0.218364	0.151929	-0.0319592	-0.284328	-0.0782067	-0.087324	0.0880546	0.0768671	0.103297	0.0633833	0.0946891	0.1317	0.0852994	0.102152	0.11284	0.119381	0.0847728	-2.34752	1.07184	2.30074	0.753239	-2.73111	-1.65804	1.78113	-0.31286	-2.51973	-0.655104	-1.03009	0.0201708	0.28547	0.0227483	0.452456	0.00704904	0.0993456	0.0768625	0.75481	0.0127637
Hunan	112.982	28.1941	0.431796	0.409605	0.442551	-0.0107547	0.934932	-0.138532	0.0822276	0.329541	0.0460389	-0.236746	-0.262928	0.17425	-0.0317064	-0.277968	-0.072417	-0.101739	0.0954294	0.0768478	0.123461	0.0619161	0.0855004	0.13893	0.0893987	0.111464	0.112593	0.116853	0.0969834	-1.45167	1.07001	2.66919	0.74357	-2.76895	-1.89252	1.94914	-0.284454	-2.46879	-0.619725	-1.04904	0.148627	0.28629	0.00841851	0.458269	0.00631488	0.0602987	0.0530962	0.776445	0.0146499
Guangdong	113.281	23.1252	0.201015	0.722036	0.414675	-0.21366	0.94156	-0.155342	0.083307	0.323213	0.0403494	-0.181106	-0.463559	0.189456	0.00965911	-0.310413	-0.0680084	-0.18734	0.0753684	0.0768691	0.119961	0.0613305	0.0860785	0.112948	0.0837438	0.107909	0.104496	0.114232	0.0973473	-2.06111	1.08375	2.69431	0.657901	-2.10397	-4.10418	2.26232	0.0895117	-2.97057	-0.595352	-1.92445	0.0409744	0.280168	0.00783631	0.511584	0.0370061	6.56e-05	0.0250761	0.928792	0.00344946
Guangxi	108.32	22.824	0.797922	0.0699598	0.678522	0.1194	0.91645	-0.173777	0.0821309	0.379578	0.0476462	-0.0543553	-0.643464	0.213372	0.0246337	-0.4375	-0.0732923	-0.38511	0.071594	0.0768263	0.130088	0.0605796	0.0928111	0.123744	0.0809634	0.0993898	0.0998004	0.112995	0.104618	-2.42726	1.06905	2.91785	0.786505	-0.585655	-5.19997	2.63541	0.24785	-4.38375	-0.648633	-3.68109	0.016367	0.286721	0.00405266	0.43278	0.558965	6.26e-07	0.00926314	0.804581	2.15e-05
Hainan	110.331	20.032	0.70794	-0.387997	0.746929	-0.0389886	0.925708	-0.157	0.0831466	0.376373	0.0420554	-0.0858169	-0.61155	0.200966	0.0251255	-0.400597	-0.0689654	-0.277994	0.0720186	0.0768713	0.134318	0.0607643	0.0909909	0.122753	0.0829115	0.105436	0.0958729	0.112981	0.100808	-2.17999	1.08163	2.8021	0.692107	-0.943138	-4.98196	2.42386	0.2383	-4.17841	-0.610418	-2.75767	0.030777	0.281106	0.00572959	0.489913	0.347088	1.67e-06	0.0165152	0.811965	4.9e-05
Chongqing	106.505	29.5332	0.202255	-0.32037	0.345712	-0.143458	0.90017	-0.22855	0.0777305	0.459699	0.0601315	-0.0194913	-0.635105	0.168137	0.0178624	-0.344321	-0.091683	-0.539772	0.0730242	0.0767133	0.124061	0.0607581	0.0949253	0.119238	0.0964507	0.108708	0.092322	0.115447	0.116516	-3.12978	1.01326	3.70543	0.989687	-0.205333	-5.32638	1.74324	0.164315	-3.72957	-0.794153	-4.6326	0.00209316	0.312526	0.000293741	0.32388	0.837583	3.49e-07	0.0832877	0.869699	0.000269102
Sichuan	104.066	30.6595	0.0302228	0.108825	-0.0294352	0.059658	0.87682	-0.2477	0.0744631	0.377861	0.0698581	0.0144784	-0.505431	0.0712688	-0.0118541	-0.396233	-0.11183	-0.799245	0.0718917	0.076565	0.099141	0.0603216	0.0950435	0.113339	0.107233	0.109516	0.0869861	0.115627	0.105056	-3.44546	0.972548	3.81135	1.15809	0.152335	-4.45947	0.664615	-0.108241	-4.55512	-0.967158	-7.60779	0.000734821	0.332303	0.000199387	0.248618	0.879122	1.58e-05	0.507291	0.913945	1.06e-05
Guizhou	106.713	26.5783	1.51034	0.774802	1.07754	0.432804	0.910897	-0.196245	0.0793617	0.420497	0.0549538	-0.0270666	-0.670043	0.212363	0.0215586	-0.43568	-0.0829531	-0.560791	0.0737791	0.0767485	0.125303	0.0605082	0.0945661	0.124807	0.0846049	0.102245	0.102022	0.113737	0.123097	-2.6599	1.03405	3.35585	0.908204	-0.286219	-5.36863	2.51005	0.210853	-4.27044	-0.729338	-4.55568	0.0086437	0.302735	0.000996555	0.36519	0.775095	2.87e-07	0.0131045	0.833281	3.4e-05
Yunnan	102.712	25.0406	-0.308636	-0.83995	-0.0562011	-0.252435	0.909226	-0.24551	0.0761491	0.369229	0.0620754	0.022846	-0.625213	0.229164	0.0365178	-0.531843	-0.109213	-0.598634	0.0759079	0.0765851	0.12418	0.0597477	0.0975286	0.123548	0.0973048	0.105542	0.11257	0.112941	0.135416	-3.23431	0.994308	2.97334	1.03896	0.234249	-5.0605	2.35511	0.346003	-4.72458	-0.966988	-4.42071	0.00149223	0.321633	0.00342016	0.300452	0.815103	1.18e-06	0.0197779	0.729812	5.16e-06
Tibet	91.1322	29.6604	1.97141	0.757459	2.08816	-0.116746	0.90539	-0.0278474	0.0655771	0.654395	0.0884364	-0.0459022	-0.174953	-0.276686	-0.136608	-0.531142	-0.180675	-1.61399	0.0679372	0.0758711	0.0928577	0.0583762	0.0956137	0.0716817	0.105731	0.110232	0.0781465	0.113941	0.131493	-0.409899	0.864323	7.04729	1.51494	-0.48008	-2.4407	-2.61687	-1.23928	-6.79675	-1.58569	-12.2743	0.682449	0.388755	5.73e-11	0.131838	0.631852	0.0157929	0.00975831	0.217128	2.21e-10
Shaanxi	108.948	34.2632	-0.274428	-0.675024	-0.234119	-0.0403088	0.828293	-0.481114	0.0768922	0.200259	0.0678109	0.0418318	-0.258364	0.225846	-0.00485449	-0.16244	-0.0893553	-0.113783	0.0769799	0.0768061	0.063183	0.0627286	0.089985	0.122211	0.0948935	0.102332	0.0884283	0.119639	0.109651	-6.24986	1.00112	3.16951	1.08102	0.464876	-2.11409	2.37999	-0.0474385	-1.83696	-0.746871	-1.03768	3.84e-09	0.318339	0.00184233	0.281378	0.642677	0.0361184	0.0185367	0.962225	0.0681432
Gansu	103.824	36.058	-0.099421	-0.688941	-0.0844407	-0.0149803	0.852885	-0.314198	0.0697615	0.238758	0.0949391	0.0140851	-0.105279	-0.0598715	-0.070474	-0.299279	-0.119728	-1.03047	0.0688372	0.0764981	0.0660309	0.0618057	0.0991354	0.133741	0.105429	0.104865	0.0832125	0.118216	0.13771	-4.56436	0.911937	3.61585	1.53609	0.14208	-0.787185	-0.567885	-0.672045	-3.59656	-1.01279	-7.48285	1.02e-05	0.363227	0.000405102	0.126569	0.887203	0.432383	0.57094	0.502562	0.000433809
Qinghai	101.779	36.6232	0.810564	0.16362	0.842897	-0.0323325	0.86324	-0.282586	0.0671064	0.238008	0.0977162	0.0083787	-0.0786595	-0.0852271	-0.0833082	-0.331358	-0.134632	-1.13298	0.068465	0.0762676	0.0668444	0.0606643	0.0990209	0.135968	0.105734	0.105461	0.08307	0.117616	0.142557	-4.12745	0.879882	3.56063	1.61077	0.0846155	-0.578516	-0.806049	-0.789944	-3.9889	-1.14468	-7.9476	5.99e-05	0.380294	0.000492464	0.109278	0.932677	0.563761	0.421458	0.430775	0.000102329
Ningxia	106.278	38.4664	-0.436792	0.0070422	-0.763142	0.326349	0.851927	-0.422159	0.0697333	0.206558	0.0898574	0.0156101	-0.132583	0.0217017	-0.0632219	-0.207456	-0.107833	-0.603335	0.0708163	0.0769066	0.0637562	0.063478	0.0932123	0.128506	0.10086	0.101508	0.0723043	0.119649	0.112882	-5.96132	0.906727	3.2398	1.41557	0.167469	-1.03172	0.215166	-0.622827	-2.8692	-0.901243	-5.34481	1.65e-08	0.365968	0.00146561	0.158921	0.867221	0.303819	0.829922	0.534319	0.00469339
Xinjiang	87.6177	43.7928	2.66549	1.63732	2.50796	0.157525	0.878036	0.311929	0.0519842	0.706987	0.0983645	-0.161425	-0.0337702	-0.512593	-0.316709	-0.688291	-0.205543	-2.22258	0.0754902	0.0750666	0.0667024	0.0587412	0.0979222	0.0722332	0.100147	0.105387	0.0725922	0.117062	0.141082	4.13204	0.692508	10.5991	1.67454	-1.6485	-0.467517	-5.11839	-3.00521	-9.48162	-1.75585	-15.7538	5.88e-05	0.489661	4.69e-20	0.0960539	0.101289	0.640791	9.07e-07	0.00309924	4.4e-17
	2015	2015	2015	2015	2015	2015	2015	2015	2015	2015	2015	2015	2015	2015	2015	2015	2015	2015	2015	2015	2015	2015	2015	2015	2015	2015	2015	2015	2015	2015	2015	2015	2015	2015	2015	2015	2015	2015	2015	2015	2015	2015	2015	2015	2015	2015	2015	2015	2015
Beijing	116.405	39.905	-0.904551	-0.88599	-0.755293	-0.149258	0.88495	-0.472151	0.0822569	0.100059	0.0501682	-0.16686	-0.00864557	0.228321	-0.0428706	-0.0669479	-0.0824275	-0.192342	0.10103	0.0770221	0.0746455	0.0662391	0.0991034	0.134077	0.100263	0.116696	0.0637457	0.121338	0.121799	-4.67339	1.06797	1.34045	0.757381	-1.68369	-0.0644822	2.27722	-0.367371	-1.05023	-0.679321	-1.57918	6.42e-06	0.287207	0.182072	0.449979	0.094267	0.94867	0.0241497	0.713847	0.295256
Tianjin	117.19	39.1256	-1.21317	-0.324709	-1.11632	-0.0968433	0.905421	-0.47947	0.0828934	0.0967648	0.0471611	-0.170445	-0.00925326	0.248143	-0.0423906	-0.067782	-0.0825432	-0.1922	0.101609	0.0770075	0.0763489	0.0663024	0.0985947	0.134787	0.104373	0.11695	0.0636627	0.121254	0.122006	-4.71877	1.07643	1.2674	0.711304	-1.72874	-0.0686509	2.37746	-0.362469	-1.0647	-0.680745	-1.57533	5.29e-06	0.283417	0.206924	0.477972	0.0858597	0.945357	0.0186597	0.717499	0.288676
Hebei	114.502	38.0455	-0.554042	0.357926	-0.683395	0.129353	0.88181	-0.472781	0.0809987	0.108886	0.0593681	-0.16528	-0.0141341	0.237697	-0.0430029	-0.0679277	-0.0824564	-0.184474	0.0997904	0.0769609	0.0756453	0.0664932	0.0987524	0.132735	0.101387	0.115973	0.0628914	0.121553	0.1216	-4.73774	1.05247	1.43943	0.892845	-1.67369	-0.106484	2.34444	-0.370802	-1.08008	-0.678358	-1.51705	4.87e-06	0.294234	0.152057	0.373333	0.0962223	0.915337	0.0203321	0.711295	0.281796
Shanghai	112.549	37.857	-0.64799	-0.0793096	-0.596917	-0.0510729	0.820238	-0.472275	0.0791261	0.119734	0.0687733	-0.153264	-0.0235723	0.22737	-0.0404181	-0.06873	-0.0853107	-0.177824	0.0965206	0.0769412	0.0743685	0.0664107	0.0991883	0.129984	0.0990994	0.114338	0.0603077	0.121237	0.120523	-4.893	1.0284	1.61	1.03557	-1.54519	-0.181348	2.29437	-0.353498	-1.13965	-0.703669	-1.47543	2.48e-06	0.305376	0.109445	0.302024	0.124354	0.856333	0.0231207	0.724199	0.2562
Inner Mongolia	111.671	40.8183	-0.51438	-0.36308	-0.603076	0.0886954	0.789131	-0.466246	0.0768007	0.132416	0.0737955	-0.142872	-0.0180601	0.187511	-0.0345353	-0.0672209	-0.0902806	-0.19388	0.0946827	0.0770693	0.0701974	0.0660527	0.0986931	0.13156	0.0938493	0.112962	0.0609499	0.12121	0.119298	-4.9243	0.996515	1.88633	1.11722	-1.44764	-0.137276	1.998	-0.305726	-1.10289	-0.744827	-1.62517	2.16e-06	0.320563	0.0611326	0.265639	0.149751	0.890992	0.0474774	0.760226	0.271796
Liaoning	123.429	41.7968	-0.365401	0.653735	-0.33221	-0.0331919	0.891518	-0.454386	0.0859853	0.0275952	0.0257014	-0.194192	-0.0225654	0.207527	-0.0516156	-0.0577428	-0.0817456	-0.229252	0.118699	0.0771032	0.0627332	0.0665611	0.0961087	0.111949	0.102419	0.116076	0.0651892	0.120702	0.1104	-3.82805	1.1152	0.439881	0.386132	-2.02055	-0.201569	2.02626	-0.44467	-0.885773	-0.677254	-2.07656	0.000187436	0.266503	0.66064	0.699932	0.0450596	0.84052	0.0444644	0.657183	0.377121
Jilin	125.325	43.8868	-0.297729	-0.561172	-0.0188734	-0.278855	0.882618	-0.432674	0.0867514	0.0101466	0.0218003	-0.209177	-0.0221731	0.189344	-0.0656451	-0.0490408	-0.0811556	-0.256228	0.123056	0.0771564	0.0637191	0.0665164	0.0951985	0.107703	0.111678	0.11359	0.065918	0.120651	0.110364	-3.51607	1.12436	0.159239	0.327743	-2.19727	-0.205874	1.69544	-0.577914	-0.743966	-0.672649	-2.32167	0.000575603	0.262611	0.873689	0.743551	0.0294946	0.837161	0.092013	0.564166	0.45803
Heilongjiang	126.642	45.757	0.452866	0.155122	0.0932577	0.359609	0.876851	-0.421607	0.0872938	0.00063402	0.0198478	-0.216755	-0.0212173	0.179223	-0.0728859	-0.0447538	-0.0808253	-0.271809	0.125524	0.0772036	0.0645281	0.0664764	0.095047	0.106234	0.117436	0.112428	0.066247	0.120637	0.111443	-3.35878	1.1307	0.00982549	0.298569	-2.2805	-0.199723	1.52613	-0.648289	-0.675559	-0.66999	-2.439	0.00098677	0.259941	0.992173	0.765671	0.0239496	0.841961	0.129029	0.517763	0.500334
Shanghai	121.473	31.2317	-1.01387	0.125899	-0.932537	-0.0813316	0.956878	-0.30981	0.0852896	0.0569448	0.0331575	-0.244256	-0.0946012	0.0359309	-0.0345865	-0.319347	-0.082317	-0.109729	0.0769331	0.0769485	0.0968903	0.0657895	0.0945783	0.118362	0.0915948	0.113093	0.125827	0.120017	0.0984474	-4.02701	1.1084	0.587725	0.503994	-2.58258	-0.79925	0.392281	-0.305823	-2.53797	-0.685877	-1.11459	8.84e-05	0.269418	0.557578	0.614986	0.0107376	0.425376	0.695393	0.760152	0.012143
Jiangsu	118.767	32.0415	-0.717398	-0.15909	-0.720416	0.00301815	0.958152	-0.306308	0.0842828	0.0824269	0.039019	-0.244611	-0.105413	0.0452455	-0.0360266	-0.313448	-0.0838364	-0.109402	0.0776855	0.0769272	0.0934486	0.066341	0.09507	0.117624	0.090543	0.11314	0.124501	0.12039	0.0980432	-3.94292	1.09562	0.882056	0.588157	-2.57295	-0.896185	0.499713	-0.318424	-2.51764	-0.696375	-1.11585	0.000121878	0.274956	0.379121	0.557288	0.0110279	0.371552	0.617991	0.750594	0.0128369
Zhejiang	120.154	30.2875	-0.437784	0.0378609	-0.40924	-0.0285437	0.95623	-0.296084	0.0848926	0.0572626	0.0347217	-0.24897	-0.100958	0.0383919	-0.029852	-0.315978	-0.0814486	-0.110139	0.0785135	0.0769312	0.105794	0.0658408	0.094867	0.118787	0.0912898	0.109284	0.124612	0.119759	0.0984899	-3.77112	1.10349	0.541266	0.527359	-2.62441	-0.849906	0.420549	-0.273159	-2.5357	-0.680105	-1.11828	0.000231208	0.271537	0.589106	0.598703	0.00955424	0.396697	0.67467	0.785097	0.012219
Anhui	117.283	31.8612	-0.2484	-1.00413	-0.135607	-0.112793	0.957119	-0.286286	0.0836644	0.11159	0.0414617	-0.247351	-0.1323	0.0637738	-0.034777	-0.303689	-0.0829421	-0.108322	0.0799643	0.0769098	0.0964376	0.0664269	0.0951902	0.118199	0.0890142	0.109967	0.121242	0.120342	0.0972847	-3.58017	1.08782	1.15712	0.624171	-2.59849	-1.1193	0.716445	-0.316248	-2.50482	-0.689221	-1.11345	0.000459708	0.278372	0.249016	0.533439	0.0102727	0.264754	0.474802	0.752242	0.013292
Fujian	119.306	26.0753	-0.586019	-0.672634	-0.453263	-0.132756	0.951303	-0.258233	0.0848505	0.0847879	0.0356141	-0.249818	-0.125129	0.100492	-0.00280621	-0.319396	-0.0746625	-0.112651	0.0809516	0.0769127	0.108092	0.06306	0.092933	0.118383	0.0797775	0.10041	0.123679	0.117468	0.0942062	-3.18996	1.10321	0.784403	0.564766	-2.68815	-1.05698	1.25965	-0.0279477	-2.58246	-0.635597	-1.19579	0.00172435	0.271659	0.434008	0.573055	0.0079757	0.292175	0.209701	0.97774	0.0107411
Jiangxi	115.892	28.6765	0.0785603	-0.207637	-0.0092511	0.0878114	0.946919	-0.199319	0.083429	0.174599	0.0414624	-0.254099	-0.2187	0.119595	-0.0201004	-0.304429	-0.0764267	-0.110713	0.0901719	0.0768824	0.10804	0.0631856	0.0930257	0.133081	0.0853036	0.100924	0.119915	0.118301	0.0876855	-2.21044	1.08515	1.61607	0.656199	-2.73149	-1.64336	1.402	-0.199164	-2.5387	-0.646038	-1.26262	0.0285497	0.279551	0.108126	0.512675	0.00704129	0.102349	0.162929	0.842397	0.012119
Shandong	117.001	36.6758	-0.877532	-0.0249906	-0.843166	-0.0343661	0.935647	-0.468545	0.0830152	0.0950792	0.047536	-0.181836	-0.0179684	0.191184	-0.0423169	-0.0747101	-0.0848682	-0.184261	0.0940261	0.0769579	0.0772777	0.0668867	0.0963021	0.130597	0.093034	0.1169	0.0630503	0.12126	0.117683	-4.98314	1.07871	1.23036	0.710694	-1.88818	-0.137587	2.05499	-0.361993	-1.18493	-0.699888	-1.56574	1.66e-06	0.282404	0.22044	0.478349	0.0608825	0.890746	0.0415697	0.717854	0.237871
Henan	113.665	34.758	-0.141809	0.0218172	-0.100611	-0.0411986	0.929353	-0.443882	0.0810759	0.123251	0.058932	-0.17757	-0.136354	0.257573	-0.0415715	-0.120675	-0.0803407	-0.0633218	0.0900395	0.07689	0.0750559	0.066474	0.0961123	0.123648	0.104794	0.114293	0.0605857	0.121123	0.117089	-4.92985	1.05444	1.64213	0.886542	-1.84753	-1.10276	2.4579	-0.363727	-1.99181	-0.663299	-0.540802	2.11e-06	0.293333	0.102604	0.376708	0.0665896	0.271854	0.0150839	0.71656	0.0481604
Hubei	114.299	30.5844	0.239933	-0.122829	0.0976759	0.142257	0.945849	-0.20671	0.082389	0.237659	0.0477428	-0.258606	-0.218364	0.151929	-0.0319592	-0.284328	-0.0782067	-0.087324	0.0880546	0.0768671	0.103297	0.0633833	0.0946891	0.1317	0.0852994	0.102152	0.11284	0.119381	0.0847728	-2.34752	1.07184	2.30074	0.753239	-2.73111	-1.65804	1.78113	-0.31286	-2.51973	-0.655104	-1.03009	0.0201708	0.28547	0.0227483	0.452456	0.00704904	0.0993456	0.0768625	0.75481	0.0127637
Hunan	112.982	28.1941	0.360405	0.214072	0.435826	-0.0754209	0.934932	-0.138532	0.0822276	0.329541	0.0460389	-0.236746	-0.262928	0.17425	-0.0317064	-0.277968	-0.072417	-0.101739	0.0954294	0.0768478	0.123461	0.0619161	0.0855004	0.13893	0.0893987	0.111464	0.112593	0.116853	0.0969834	-1.45167	1.07001	2.66919	0.74357	-2.76895	-1.89252	1.94914	-0.284454	-2.46879	-0.619725	-1.04904	0.148627	0.28629	0.00841851	0.458269	0.00631488	0.0602987	0.0530962	0.776445	0.0146499
Guangdong	113.281	23.1252	0.140284	0.580566	0.147773	-0.00748937	0.94156	-0.155342	0.083307	0.323213	0.0403494	-0.181106	-0.463559	0.189456	0.00965911	-0.310413	-0.0680084	-0.18734	0.0753684	0.0768691	0.119961	0.0613305	0.0860785	0.112948	0.0837438	0.107909	0.104496	0.114232	0.0973473	-2.06111	1.08375	2.69431	0.657901	-2.10397	-4.10418	2.26232	0.0895117	-2.97057	-0.595352	-1.92445	0.0409744	0.280168	0.00783631	0.511584	0.0370061	6.56e-05	0.0250761	0.928792	0.00344946
Guangxi	108.32	22.824	0.692819	0.0170021	0.654044	0.038775	0.91645	-0.173777	0.0821309	0.379578	0.0476462	-0.0543553	-0.643464	0.213372	0.0246337	-0.4375	-0.0732923	-0.38511	0.071594	0.0768263	0.130088	0.0605796	0.0928111	0.123744	0.0809634	0.0993898	0.0998004	0.112995	0.104618	-2.42726	1.06905	2.91785	0.786505	-0.585655	-5.19997	2.63541	0.24785	-4.38375	-0.648633	-3.68109	0.016367	0.286721	0.00405266	0.43278	0.558965	6.26e-07	0.00926314	0.804581	2.15e-05
Hainan	110.331	20.032	0.73025	-0.268259	0.568217	0.162033	0.925708	-0.157	0.0831466	0.376373	0.0420554	-0.0858169	-0.61155	0.200966	0.0251255	-0.400597	-0.0689654	-0.277994	0.0720186	0.0768713	0.134318	0.0607643	0.0909909	0.122753	0.0829115	0.105436	0.0958729	0.112981	0.100808	-2.17999	1.08163	2.8021	0.692107	-0.943138	-4.98196	2.42386	0.2383	-4.17841	-0.610418	-2.75767	0.030777	0.281106	0.00572959	0.489913	0.347088	1.67e-06	0.0165152	0.811965	4.9e-05
Chongqing	106.505	29.5332	0.162098	-0.378809	0.323458	-0.161361	0.90017	-0.22855	0.0777305	0.459699	0.0601315	-0.0194913	-0.635105	0.168137	0.0178624	-0.344321	-0.091683	-0.539772	0.0730242	0.0767133	0.124061	0.0607581	0.0949253	0.119238	0.0964507	0.108708	0.092322	0.115447	0.116516	-3.12978	1.01326	3.70543	0.989687	-0.205333	-5.32638	1.74324	0.164315	-3.72957	-0.794153	-4.6326	0.00209316	0.312526	0.000293741	0.32388	0.837583	3.49e-07	0.0832877	0.869699	0.000269102
Sichuan	104.066	30.6595	-0.0329879	0.0590355	0.0186796	-0.0516675	0.87682	-0.2477	0.0744631	0.377861	0.0698581	0.0144784	-0.505431	0.0712688	-0.0118541	-0.396233	-0.11183	-0.799245	0.0718917	0.076565	0.099141	0.0603216	0.0950435	0.113339	0.107233	0.109516	0.0869861	0.115627	0.105056	-3.44546	0.972548	3.81135	1.15809	0.152335	-4.45947	0.664615	-0.108241	-4.55512	-0.967158	-7.60779	0.000734821	0.332303	0.000199387	0.248618	0.879122	1.58e-05	0.507291	0.913945	1.06e-05
Guizhou	106.713	26.5783	1.61123	0.748784	1.34202	0.269213	0.910897	-0.196245	0.0793617	0.420497	0.0549538	-0.0270666	-0.670043	0.212363	0.0215586	-0.43568	-0.0829531	-0.560791	0.0737791	0.0767485	0.125303	0.0605082	0.0945661	0.124807	0.0846049	0.102245	0.102022	0.113737	0.123097	-2.6599	1.03405	3.35585	0.908204	-0.286219	-5.36863	2.51005	0.210853	-4.27044	-0.729338	-4.55568	0.0086437	0.302735	0.000996555	0.36519	0.775095	2.87e-07	0.0131045	0.833281	3.4e-05
Yunnan	102.712	25.0406	-0.34805	-0.862721	-0.0373592	-0.31069	0.909226	-0.24551	0.0761491	0.369229	0.0620754	0.022846	-0.625213	0.229164	0.0365178	-0.531843	-0.109213	-0.598634	0.0759079	0.0765851	0.12418	0.0597477	0.0975286	0.123548	0.0973048	0.105542	0.11257	0.112941	0.135416	-3.23431	0.994308	2.97334	1.03896	0.234249	-5.0605	2.35511	0.346003	-4.72458	-0.966988	-4.42071	0.00149223	0.321633	0.00342016	0.300452	0.815103	1.18e-06	0.0197779	0.729812	5.16e-06
Tibet	91.1322	29.6604	1.77831	1.84486	1.45187	0.326437	0.90539	-0.0278474	0.0655771	0.654395	0.0884364	-0.0459022	-0.174953	-0.276686	-0.136608	-0.531142	-0.180675	-1.61399	0.0679372	0.0758711	0.0928577	0.0583762	0.0956137	0.0716817	0.105731	0.110232	0.0781465	0.113941	0.131493	-0.409899	0.864323	7.04729	1.51494	-0.48008	-2.4407	-2.61687	-1.23928	-6.79675	-1.58569	-12.2743	0.682449	0.388755	5.73e-11	0.131838	0.631852	0.0157929	0.00975831	0.217128	2.21e-10
Shaanxi	108.948	34.2632	-0.292523	-0.656195	-0.27247	-0.0200535	0.828293	-0.481114	0.0768922	0.200259	0.0678109	0.0418318	-0.258364	0.225846	-0.00485449	-0.16244	-0.0893553	-0.113783	0.0769799	0.0768061	0.063183	0.0627286	0.089985	0.122211	0.0948935	0.102332	0.0884283	0.119639	0.109651	-6.24986	1.00112	3.16951	1.08102	0.464876	-2.11409	2.37999	-0.0474385	-1.83696	-0.746871	-1.03768	3.84e-09	0.318339	0.00184233	0.281378	0.642677	0.0361184	0.0185367	0.962225	0.0681432
Gansu	103.824	36.058	-0.335655	-0.870799	-0.127473	-0.208183	0.852885	-0.314198	0.0697615	0.238758	0.0949391	0.0140851	-0.105279	-0.0598715	-0.070474	-0.299279	-0.119728	-1.03047	0.0688372	0.0764981	0.0660309	0.0618057	0.0991354	0.133741	0.105429	0.104865	0.0832125	0.118216	0.13771	-4.56436	0.911937	3.61585	1.53609	0.14208	-0.787185	-0.567885	-0.672045	-3.59656	-1.01279	-7.48285	1.02e-05	0.363227	0.000405102	0.126569	0.887203	0.432383	0.57094	0.502562	0.000433809
Qinghai	101.779	36.6232	1.35839	0.752826	0.944526	0.413864	0.86324	-0.282586	0.0671064	0.238008	0.0977162	0.0083787	-0.0786595	-0.0852271	-0.0833082	-0.331358	-0.134632	-1.13298	0.068465	0.0762676	0.0668444	0.0606643	0.0990209	0.135968	0.105734	0.105461	0.08307	0.117616	0.142557	-4.12745	0.879882	3.56063	1.61077	0.0846155	-0.578516	-0.806049	-0.789944	-3.9889	-1.14468	-7.9476	5.99e-05	0.380294	0.000492464	0.109278	0.932677	0.563761	0.421458	0.430775	0.000102329
Ningxia	106.278	38.4664	-0.650221	-0.446329	-0.0992596	-0.550962	0.851927	-0.422159	0.0697333	0.206558	0.0898574	0.0156101	-0.132583	0.0217017	-0.0632219	-0.207456	-0.107833	-0.603335	0.0708163	0.0769066	0.0637562	0.063478	0.0932123	0.128506	0.10086	0.101508	0.0723043	0.119649	0.112882	-5.96132	0.906727	3.2398	1.41557	0.167469	-1.03172	0.215166	-0.622827	-2.8692	-0.901243	-5.34481	1.65e-08	0.365968	0.00146561	0.158921	0.867221	0.303819	0.829922	0.534319	0.00469339
Xinjiang	87.6177	43.7928	2.87718	1.54432	3.07946	-0.202284	0.878036	0.311929	0.0519842	0.706987	0.0983645	-0.161425	-0.0337702	-0.512593	-0.316709	-0.688291	-0.205543	-2.22258	0.0754902	0.0750666	0.0667024	0.0587412	0.0979222	0.0722332	0.100147	0.105387	0.0725922	0.117062	0.141082	4.13204	0.692508	10.5991	1.67454	-1.6485	-0.467517	-5.11839	-3.00521	-9.48162	-1.75585	-15.7538	5.88e-05	0.489661	4.69e-20	0.0960539	0.101289	0.640791	9.07e-07	0.00309924	4.4e-17
	2016	2016	2016	2016	2016	2016	2016	2016	2016	2016	2016	2016	2016	2016	2016	2016	2016	2016	2016	2016	2016	2016	2016	2016	2016	2016	2016	2016	2016	2016	2016	2016	2016	2016	2016	2016	2016	2016	2016	2016	2016	2016	2016	2016	2016	2016	2016	2016	2016
Beijing	116.405	39.905	-0.928348	-0.614367	-0.89	-0.0383475	0.88495	-0.472151	0.0822569	0.100059	0.0501682	-0.16686	-0.00864557	0.228321	-0.0428706	-0.0669479	-0.0824275	-0.192342	0.10103	0.0770221	0.0746455	0.0662391	0.0991034	0.134077	0.100263	0.116696	0.0637457	0.121338	0.121799	-4.67339	1.06797	1.34045	0.757381	-1.68369	-0.0644822	2.27722	-0.367371	-1.05023	-0.679321	-1.57918	6.42e-06	0.287207	0.182072	0.449979	0.094267	0.94867	0.0241497	0.713847	0.295256
Tianjin	117.19	39.1256	-1.17301	-0.248677	-1.14359	-0.0294224	0.905421	-0.47947	0.0828934	0.0967648	0.0471611	-0.170445	-0.00925326	0.248143	-0.0423906	-0.067782	-0.0825432	-0.1922	0.101609	0.0770075	0.0763489	0.0663024	0.0985947	0.134787	0.104373	0.11695	0.0636627	0.121254	0.122006	-4.71877	1.07643	1.2674	0.711304	-1.72874	-0.0686509	2.37746	-0.362469	-1.0647	-0.680745	-1.57533	5.29e-06	0.283417	0.206924	0.477972	0.0858597	0.945357	0.0186597	0.717499	0.288676
Hebei	114.502	38.0455	-0.573129	0.0749407	-0.68399	0.110861	0.88181	-0.472781	0.0809987	0.108886	0.0593681	-0.16528	-0.0141341	0.237697	-0.0430029	-0.0679277	-0.0824564	-0.184474	0.0997904	0.0769609	0.0756453	0.0664932	0.0987524	0.132735	0.101387	0.115973	0.0628914	0.121553	0.1216	-4.73774	1.05247	1.43943	0.892845	-1.67369	-0.106484	2.34444	-0.370802	-1.08008	-0.678358	-1.51705	4.87e-06	0.294234	0.152057	0.373333	0.0962223	0.915337	0.0203321	0.711295	0.281796
Shanghai	112.549	37.857	-0.739212	-0.264128	-0.634954	-0.104258	0.820238	-0.472275	0.0791261	0.119734	0.0687733	-0.153264	-0.0235723	0.22737	-0.0404181	-0.06873	-0.0853107	-0.177824	0.0965206	0.0769412	0.0743685	0.0664107	0.0991883	0.129984	0.0990994	0.114338	0.0603077	0.121237	0.120523	-4.893	1.0284	1.61	1.03557	-1.54519	-0.181348	2.29437	-0.353498	-1.13965	-0.703669	-1.47543	2.48e-06	0.305376	0.109445	0.302024	0.124354	0.856333	0.0231207	0.724199	0.2562
Inner Mongolia	111.671	40.8183	-0.499755	-0.396926	-0.597433	0.0976782	0.789131	-0.466246	0.0768007	0.132416	0.0737955	-0.142872	-0.0180601	0.187511	-0.0345353	-0.0672209	-0.0902806	-0.19388	0.0946827	0.0770693	0.0701974	0.0660527	0.0986931	0.13156	0.0938493	0.112962	0.0609499	0.12121	0.119298	-4.9243	0.996515	1.88633	1.11722	-1.44764	-0.137276	1.998	-0.305726	-1.10289	-0.744827	-1.62517	2.16e-06	0.320563	0.0611326	0.265639	0.149751	0.890992	0.0474774	0.760226	0.271796
Liaoning	123.429	41.7968	-0.422911	0.316174	-0.286887	-0.136024	0.891518	-0.454386	0.0859853	0.0275952	0.0257014	-0.194192	-0.0225654	0.207527	-0.0516156	-0.0577428	-0.0817456	-0.229252	0.118699	0.0771032	0.0627332	0.0665611	0.0961087	0.111949	0.102419	0.116076	0.0651892	0.120702	0.1104	-3.82805	1.1152	0.439881	0.386132	-2.02055	-0.201569	2.02626	-0.44467	-0.885773	-0.677254	-2.07656	0.000187436	0.266503	0.66064	0.699932	0.0450596	0.84052	0.0444644	0.657183	0.377121
Jilin	125.325	43.8868	-0.463564	-0.481116	-0.275431	-0.188132	0.882618	-0.432674	0.0867514	0.0101466	0.0218003	-0.209177	-0.0221731	0.189344	-0.0656451	-0.0490408	-0.0811556	-0.256228	0.123056	0.0771564	0.0637191	0.0665164	0.0951985	0.107703	0.111678	0.11359	0.065918	0.120651	0.110364	-3.51607	1.12436	0.159239	0.327743	-2.19727	-0.205874	1.69544	-0.577914	-0.743966	-0.672649	-2.32167	0.000575603	0.262611	0.873689	0.743551	0.0294946	0.837161	0.092013	0.564166	0.45803
Heilongjiang	126.642	45.757	0.290006	-0.0498835	-0.0160121	0.306018	0.876851	-0.421607	0.0872938	0.00063402	0.0198478	-0.216755	-0.0212173	0.179223	-0.0728859	-0.0447538	-0.0808253	-0.271809	0.125524	0.0772036	0.0645281	0.0664764	0.095047	0.106234	0.117436	0.112428	0.066247	0.120637	0.111443	-3.35878	1.1307	0.00982549	0.298569	-2.2805	-0.199723	1.52613	-0.648289	-0.675559	-0.66999	-2.439	0.00098677	0.259941	0.992173	0.765671	0.0239496	0.841961	0.129029	0.517763	0.500334
Shanghai	121.473	31.2317	-1.02081	0.547738	-1.06575	0.0449359	0.956878	-0.30981	0.0852896	0.0569448	0.0331575	-0.244256	-0.0946012	0.0359309	-0.0345865	-0.319347	-0.082317	-0.109729	0.0769331	0.0769485	0.0968903	0.0657895	0.0945783	0.118362	0.0915948	0.113093	0.125827	0.120017	0.0984474	-4.02701	1.1084	0.587725	0.503994	-2.58258	-0.79925	0.392281	-0.305823	-2.53797	-0.685877	-1.11459	8.84e-05	0.269418	0.557578	0.614986	0.0107376	0.425376	0.695393	0.760152	0.012143
Jiangsu	118.767	32.0415	-0.806389	-0.12485	-0.757916	-0.0484729	0.958152	-0.306308	0.0842828	0.0824269	0.039019	-0.244611	-0.105413	0.0452455	-0.0360266	-0.313448	-0.0838364	-0.109402	0.0776855	0.0769272	0.0934486	0.066341	0.09507	0.117624	0.090543	0.11314	0.124501	0.12039	0.0980432	-3.94292	1.09562	0.882056	0.588157	-2.57295	-0.896185	0.499713	-0.318424	-2.51764	-0.696375	-1.11585	0.000121878	0.274956	0.379121	0.557288	0.0110279	0.371552	0.617991	0.750594	0.0128369
Zhejiang	120.154	30.2875	-0.487857	0.0456211	-0.429379	-0.0584781	0.95623	-0.296084	0.0848926	0.0572626	0.0347217	-0.24897	-0.100958	0.0383919	-0.029852	-0.315978	-0.0814486	-0.110139	0.0785135	0.0769312	0.105794	0.0658408	0.094867	0.118787	0.0912898	0.109284	0.124612	0.119759	0.0984899	-3.77112	1.10349	0.541266	0.527359	-2.62441	-0.849906	0.420549	-0.273159	-2.5357	-0.680105	-1.11828	0.000231208	0.271537	0.589106	0.598703	0.00955424	0.396697	0.67467	0.785097	0.012219
Anhui	117.283	31.8612	-0.289797	-0.900663	-0.274363	-0.0154334	0.957119	-0.286286	0.0836644	0.11159	0.0414617	-0.247351	-0.1323	0.0637738	-0.034777	-0.303689	-0.0829421	-0.108322	0.0799643	0.0769098	0.0964376	0.0664269	0.0951902	0.118199	0.0890142	0.109967	0.121242	0.120342	0.0972847	-3.58017	1.08782	1.15712	0.624171	-2.59849	-1.1193	0.716445	-0.316248	-2.50482	-0.689221	-1.11345	0.000459708	0.278372	0.249016	0.533439	0.0102727	0.264754	0.474802	0.752242	0.013292
Fujian	119.306	26.0753	-0.637579	-0.616905	-0.487275	-0.150304	0.951303	-0.258233	0.0848505	0.0847879	0.0356141	-0.249818	-0.125129	0.100492	-0.00280621	-0.319396	-0.0746625	-0.112651	0.0809516	0.0769127	0.108092	0.06306	0.092933	0.118383	0.0797775	0.10041	0.123679	0.117468	0.0942062	-3.18996	1.10321	0.784403	0.564766	-2.68815	-1.05698	1.25965	-0.0279477	-2.58246	-0.635597	-1.19579	0.00172435	0.271659	0.434008	0.573055	0.0079757	0.292175	0.209701	0.97774	0.0107411
Jiangxi	115.892	28.6765	0.0874842	-0.208081	-0.0158819	0.103366	0.946919	-0.199319	0.083429	0.174599	0.0414624	-0.254099	-0.2187	0.119595	-0.0201004	-0.304429	-0.0764267	-0.110713	0.0901719	0.0768824	0.10804	0.0631856	0.0930257	0.133081	0.0853036	0.100924	0.119915	0.118301	0.0876855	-2.21044	1.08515	1.61607	0.656199	-2.73149	-1.64336	1.402	-0.199164	-2.5387	-0.646038	-1.26262	0.0285497	0.279551	0.108126	0.512675	0.00704129	0.102349	0.162929	0.842397	0.012119
Shandong	117.001	36.6758	-0.934049	-0.0650934	-0.84887	-0.0851796	0.935647	-0.468545	0.0830152	0.0950792	0.047536	-0.181836	-0.0179684	0.191184	-0.0423169	-0.0747101	-0.0848682	-0.184261	0.0940261	0.0769579	0.0772777	0.0668867	0.0963021	0.130597	0.093034	0.1169	0.0630503	0.12126	0.117683	-4.98314	1.07871	1.23036	0.710694	-1.88818	-0.137587	2.05499	-0.361993	-1.18493	-0.699888	-1.56574	1.66e-06	0.282404	0.22044	0.478349	0.0608825	0.890746	0.0415697	0.717854	0.237871
Henan	113.665	34.758	-0.206507	0.0971238	-0.211131	0.00462404	0.929353	-0.443882	0.0810759	0.123251	0.058932	-0.17757	-0.136354	0.257573	-0.0415715	-0.120675	-0.0803407	-0.0633218	0.0900395	0.07689	0.0750559	0.066474	0.0961123	0.123648	0.104794	0.114293	0.0605857	0.121123	0.117089	-4.92985	1.05444	1.64213	0.886542	-1.84753	-1.10276	2.4579	-0.363727	-1.99181	-0.663299	-0.540802	2.11e-06	0.293333	0.102604	0.376708	0.0665896	0.271854	0.0150839	0.71656	0.0481604
Hubei	114.299	30.5844	0.154661	-0.0396295	0.0502304	0.104431	0.945849	-0.20671	0.082389	0.237659	0.0477428	-0.258606	-0.218364	0.151929	-0.0319592	-0.284328	-0.0782067	-0.087324	0.0880546	0.0768671	0.103297	0.0633833	0.0946891	0.1317	0.0852994	0.102152	0.11284	0.119381	0.0847728	-2.34752	1.07184	2.30074	0.753239	-2.73111	-1.65804	1.78113	-0.31286	-2.51973	-0.655104	-1.03009	0.0201708	0.28547	0.0227483	0.452456	0.00704904	0.0993456	0.0768625	0.75481	0.0127637
Hunan	112.982	28.1941	0.174492	0.0981328	0.321287	-0.146795	0.934932	-0.138532	0.0822276	0.329541	0.0460389	-0.236746	-0.262928	0.17425	-0.0317064	-0.277968	-0.072417	-0.101739	0.0954294	0.0768478	0.123461	0.0619161	0.0855004	0.13893	0.0893987	0.111464	0.112593	0.116853	0.0969834	-1.45167	1.07001	2.66919	0.74357	-2.76895	-1.89252	1.94914	-0.284454	-2.46879	-0.619725	-1.04904	0.148627	0.28629	0.00841851	0.458269	0.00631488	0.0602987	0.0530962	0.776445	0.0146499
Guangdong	113.281	23.1252	0.0832701	0.670117	0.0564449	0.0268252	0.94156	-0.155342	0.083307	0.323213	0.0403494	-0.181106	-0.463559	0.189456	0.00965911	-0.310413	-0.0680084	-0.18734	0.0753684	0.0768691	0.119961	0.0613305	0.0860785	0.112948	0.0837438	0.107909	0.104496	0.114232	0.0973473	-2.06111	1.08375	2.69431	0.657901	-2.10397	-4.10418	2.26232	0.0895117	-2.97057	-0.595352	-1.92445	0.0409744	0.280168	0.00783631	0.511584	0.0370061	6.56e-05	0.0250761	0.928792	0.00344946
Guangxi	108.32	22.824	0.441464	-0.163334	0.59282	-0.151357	0.91645	-0.173777	0.0821309	0.379578	0.0476462	-0.0543553	-0.643464	0.213372	0.0246337	-0.4375	-0.0732923	-0.38511	0.071594	0.0768263	0.130088	0.0605796	0.0928111	0.123744	0.0809634	0.0993898	0.0998004	0.112995	0.104618	-2.42726	1.06905	2.91785	0.786505	-0.585655	-5.19997	2.63541	0.24785	-4.38375	-0.648633	-3.68109	0.016367	0.286721	0.00405266	0.43278	0.558965	6.26e-07	0.00926314	0.804581	2.15e-05
Hainan	110.331	20.032	0.389656	-0.539127	0.540282	-0.150627	0.925708	-0.157	0.0831466	0.376373	0.0420554	-0.0858169	-0.61155	0.200966	0.0251255	-0.400597	-0.0689654	-0.277994	0.0720186	0.0768713	0.134318	0.0607643	0.0909909	0.122753	0.0829115	0.105436	0.0958729	0.112981	0.100808	-2.17999	1.08163	2.8021	0.692107	-0.943138	-4.98196	2.42386	0.2383	-4.17841	-0.610418	-2.75767	0.030777	0.281106	0.00572959	0.489913	0.347088	1.67e-06	0.0165152	0.811965	4.9e-05
Chongqing	106.505	29.5332	0.120949	-0.322266	0.183216	-0.0622675	0.90017	-0.22855	0.0777305	0.459699	0.0601315	-0.0194913	-0.635105	0.168137	0.0178624	-0.344321	-0.091683	-0.539772	0.0730242	0.0767133	0.124061	0.0607581	0.0949253	0.119238	0.0964507	0.108708	0.092322	0.115447	0.116516	-3.12978	1.01326	3.70543	0.989687	-0.205333	-5.32638	1.74324	0.164315	-3.72957	-0.794153	-4.6326	0.00209316	0.312526	0.000293741	0.32388	0.837583	3.49e-07	0.0832877	0.869699	0.000269102
Sichuan	104.066	30.6595	-0.069427	0.0534505	-0.115436	0.0460089	0.87682	-0.2477	0.0744631	0.377861	0.0698581	0.0144784	-0.505431	0.0712688	-0.0118541	-0.396233	-0.11183	-0.799245	0.0718917	0.076565	0.099141	0.0603216	0.0950435	0.113339	0.107233	0.109516	0.0869861	0.115627	0.105056	-3.44546	0.972548	3.81135	1.15809	0.152335	-4.45947	0.664615	-0.108241	-4.55512	-0.967158	-7.60779	0.000734821	0.332303	0.000199387	0.248618	0.879122	1.58e-05	0.507291	0.913945	1.06e-05
Guizhou	106.713	26.5783	1.54182	0.614052	1.39807	0.14375	0.910897	-0.196245	0.0793617	0.420497	0.0549538	-0.0270666	-0.670043	0.212363	0.0215586	-0.43568	-0.0829531	-0.560791	0.0737791	0.0767485	0.125303	0.0605082	0.0945661	0.124807	0.0846049	0.102245	0.102022	0.113737	0.123097	-2.6599	1.03405	3.35585	0.908204	-0.286219	-5.36863	2.51005	0.210853	-4.27044	-0.729338	-4.55568	0.0086437	0.302735	0.000996555	0.36519	0.775095	2.87e-07	0.0131045	0.833281	3.4e-05
Yunnan	102.712	25.0406	-0.322022	-0.793948	-0.0826494	-0.239372	0.909226	-0.24551	0.0761491	0.369229	0.0620754	0.022846	-0.625213	0.229164	0.0365178	-0.531843	-0.109213	-0.598634	0.0759079	0.0765851	0.12418	0.0597477	0.0975286	0.123548	0.0973048	0.105542	0.11257	0.112941	0.135416	-3.23431	0.994308	2.97334	1.03896	0.234249	-5.0605	2.35511	0.346003	-4.72458	-0.966988	-4.42071	0.00149223	0.321633	0.00342016	0.300452	0.815103	1.18e-06	0.0197779	0.729812	5.16e-06
Tibet	91.1322	29.6604	2.12956	0.852709	2.2316	-0.102039	0.90539	-0.0278474	0.0655771	0.654395	0.0884364	-0.0459022	-0.174953	-0.276686	-0.136608	-0.531142	-0.180675	-1.61399	0.0679372	0.0758711	0.0928577	0.0583762	0.0956137	0.0716817	0.105731	0.110232	0.0781465	0.113941	0.131493	-0.409899	0.864323	7.04729	1.51494	-0.48008	-2.4407	-2.61687	-1.23928	-6.79675	-1.58569	-12.2743	0.682449	0.388755	5.73e-11	0.131838	0.631852	0.0157929	0.00975831	0.217128	2.21e-10
Shaanxi	108.948	34.2632	-0.301447	-0.886167	-0.249808	-0.0516393	0.828293	-0.481114	0.0768922	0.200259	0.0678109	0.0418318	-0.258364	0.225846	-0.00485449	-0.16244	-0.0893553	-0.113783	0.0769799	0.0768061	0.063183	0.0627286	0.089985	0.122211	0.0948935	0.102332	0.0884283	0.119639	0.109651	-6.24986	1.00112	3.16951	1.08102	0.464876	-2.11409	2.37999	-0.0474385	-1.83696	-0.746871	-1.03768	3.84e-09	0.318339	0.00184233	0.281378	0.642677	0.0361184	0.0185367	0.962225	0.0681432
Gansu	103.824	36.058	-0.256084	-0.792858	-0.197088	-0.0589961	0.852885	-0.314198	0.0697615	0.238758	0.0949391	0.0140851	-0.105279	-0.0598715	-0.070474	-0.299279	-0.119728	-1.03047	0.0688372	0.0764981	0.0660309	0.0618057	0.0991354	0.133741	0.105429	0.104865	0.0832125	0.118216	0.13771	-4.56436	0.911937	3.61585	1.53609	0.14208	-0.787185	-0.567885	-0.672045	-3.59656	-1.01279	-7.48285	1.02e-05	0.363227	0.000405102	0.126569	0.887203	0.432383	0.57094	0.502562	0.000433809
Qinghai	101.779	36.6232	1.49324	0.992289	0.890813	0.602426	0.86324	-0.282586	0.0671064	0.238008	0.0977162	0.0083787	-0.0786595	-0.0852271	-0.0833082	-0.331358	-0.134632	-1.13298	0.068465	0.0762676	0.0668444	0.0606643	0.0990209	0.135968	0.105734	0.105461	0.08307	0.117616	0.142557	-4.12745	0.879882	3.56063	1.61077	0.0846155	-0.578516	-0.806049	-0.789944	-3.9889	-1.14468	-7.9476	5.99e-05	0.380294	0.000492464	0.109278	0.932677	0.563761	0.421458	0.430775	0.000102329
Ningxia	106.278	38.4664	-0.704508	-0.476606	-0.602956	-0.101552	0.851927	-0.422159	0.0697333	0.206558	0.0898574	0.0156101	-0.132583	0.0217017	-0.0632219	-0.207456	-0.107833	-0.603335	0.0708163	0.0769066	0.0637562	0.063478	0.0932123	0.128506	0.10086	0.101508	0.0723043	0.119649	0.112882	-5.96132	0.906727	3.2398	1.41557	0.167469	-1.03172	0.215166	-0.622827	-2.8692	-0.901243	-5.34481	1.65e-08	0.365968	0.00146561	0.158921	0.867221	0.303819	0.829922	0.534319	0.00469339
Xinjiang	87.6177	43.7928	2.90519	1.59429	3.10193	-0.196742	0.878036	0.311929	0.0519842	0.706987	0.0983645	-0.161425	-0.0337702	-0.512593	-0.316709	-0.688291	-0.205543	-2.22258	0.0754902	0.0750666	0.0667024	0.0587412	0.0979222	0.0722332	0.100147	0.105387	0.0725922	0.117062	0.141082	4.13204	0.692508	10.5991	1.67454	-1.6485	-0.467517	-5.11839	-3.00521	-9.48162	-1.75585	-15.7538	5.88e-05	0.489661	4.69e-20	0.0960539	0.101289	0.640791	9.07e-07	0.00309924	4.4e-17
	2017	2017	2017	2017	2017	2017	2017	2017	2017	2017	2017	2017	2017	2017	2017	2017	2017	2017	2017	2017	2017	2017	2017	2017	2017	2017	2017	2017	2017	2017	2017	2017	2017	2017	2017	2017	2017	2017	2017	2017	2017	2017	2017	2017	2017	2017	2017	2017	2017
Beijing	116.405	39.905	-0.885464	-0.204817	-0.96405	0.078586	0.88495	-0.472151	0.0822569	0.100059	0.0501682	-0.16686	-0.00864557	0.228321	-0.0428706	-0.0669479	-0.0824275	-0.192342	0.10103	0.0770221	0.0746455	0.0662391	0.0991034	0.134077	0.100263	0.116696	0.0637457	0.121338	0.121799	-4.67339	1.06797	1.34045	0.757381	-1.68369	-0.0644822	2.27722	-0.367371	-1.05023	-0.679321	-1.57918	6.42e-06	0.287207	0.182072	0.449979	0.094267	0.94867	0.0241497	0.713847	0.295256
Tianjin	117.19	39.1256	-1.17871	-0.095312	-1.18301	0.00429695	0.905421	-0.47947	0.0828934	0.0967648	0.0471611	-0.170445	-0.00925326	0.248143	-0.0423906	-0.067782	-0.0825432	-0.1922	0.101609	0.0770075	0.0763489	0.0663024	0.0985947	0.134787	0.104373	0.11695	0.0636627	0.121254	0.122006	-4.71877	1.07643	1.2674	0.711304	-1.72874	-0.0686509	2.37746	-0.362469	-1.0647	-0.680745	-1.57533	5.29e-06	0.283417	0.206924	0.477972	0.0858597	0.945357	0.0186597	0.717499	0.288676
Hebei	114.502	38.0455	-0.65741	-0.0190343	-0.680435	0.0230249	0.88181	-0.472781	0.0809987	0.108886	0.0593681	-0.16528	-0.0141341	0.237697	-0.0430029	-0.0679277	-0.0824564	-0.184474	0.0997904	0.0769609	0.0756453	0.0664932	0.0987524	0.132735	0.101387	0.115973	0.0628914	0.121553	0.1216	-4.73774	1.05247	1.43943	0.892845	-1.67369	-0.106484	2.34444	-0.370802	-1.08008	-0.678358	-1.51705	4.87e-06	0.294234	0.152057	0.373333	0.0962223	0.915337	0.0203321	0.711295	0.281796
Shanghai	112.549	37.857	-0.774412	-0.497032	-0.647406	-0.127005	0.820238	-0.472275	0.0791261	0.119734	0.0687733	-0.153264	-0.0235723	0.22737	-0.0404181	-0.06873	-0.0853107	-0.177824	0.0965206	0.0769412	0.0743685	0.0664107	0.0991883	0.129984	0.0990994	0.114338	0.0603077	0.121237	0.120523	-4.893	1.0284	1.61	1.03557	-1.54519	-0.181348	2.29437	-0.353498	-1.13965	-0.703669	-1.47543	2.48e-06	0.305376	0.109445	0.302024	0.124354	0.856333	0.0231207	0.724199	0.2562
Inner Mongolia	111.671	40.8183	-0.477693	-0.530534	-0.569268	0.0915742	0.789131	-0.466246	0.0768007	0.132416	0.0737955	-0.142872	-0.0180601	0.187511	-0.0345353	-0.0672209	-0.0902806	-0.19388	0.0946827	0.0770693	0.0701974	0.0660527	0.0986931	0.13156	0.0938493	0.112962	0.0609499	0.12121	0.119298	-4.9243	0.996515	1.88633	1.11722	-1.44764	-0.137276	1.998	-0.305726	-1.10289	-0.744827	-1.62517	2.16e-06	0.320563	0.0611326	0.265639	0.149751	0.890992	0.0474774	0.760226	0.271796
Liaoning	123.429	41.7968	-0.356478	0.197517	-0.331279	-0.0251987	0.891518	-0.454386	0.0859853	0.0275952	0.0257014	-0.194192	-0.0225654	0.207527	-0.0516156	-0.0577428	-0.0817456	-0.229252	0.118699	0.0771032	0.0627332	0.0665611	0.0961087	0.111949	0.102419	0.116076	0.0651892	0.120702	0.1104	-3.82805	1.1152	0.439881	0.386132	-2.02055	-0.201569	2.02626	-0.44467	-0.885773	-0.677254	-2.07656	0.000187436	0.266503	0.66064	0.699932	0.0450596	0.84052	0.0444644	0.657183	0.377121
Jilin	125.325	43.8868	-0.450178	-0.433817	-0.301276	-0.148902	0.882618	-0.432674	0.0867514	0.0101466	0.0218003	-0.209177	-0.0221731	0.189344	-0.0656451	-0.0490408	-0.0811556	-0.256228	0.123056	0.0771564	0.0637191	0.0665164	0.0951985	0.107703	0.111678	0.11359	0.065918	0.120651	0.110364	-3.51607	1.12436	0.159239	0.327743	-2.19727	-0.205874	1.69544	-0.577914	-0.743966	-0.672649	-2.32167	0.000575603	0.262611	0.873689	0.743551	0.0294946	0.837161	0.092013	0.564166	0.45803
Heilongjiang	126.642	45.757	0.105828	-0.401542	-0.0245666	0.130394	0.876851	-0.421607	0.0872938	0.00063402	0.0198478	-0.216755	-0.0212173	0.179223	-0.0728859	-0.0447538	-0.0808253	-0.271809	0.125524	0.0772036	0.0645281	0.0664764	0.095047	0.106234	0.117436	0.112428	0.066247	0.120637	0.111443	-3.35878	1.1307	0.00982549	0.298569	-2.2805	-0.199723	1.52613	-0.648289	-0.675559	-0.66999	-2.439	0.00098677	0.259941	0.992173	0.765671	0.0239496	0.841961	0.129029	0.517763	0.500334
Shanghai	121.473	31.2317	-1.0389	0.53022	-1.07953	0.0406224	0.956878	-0.30981	0.0852896	0.0569448	0.0331575	-0.244256	-0.0946012	0.0359309	-0.0345865	-0.319347	-0.082317	-0.109729	0.0769331	0.0769485	0.0968903	0.0657895	0.0945783	0.118362	0.0915948	0.113093	0.125827	0.120017	0.0984474	-4.02701	1.1084	0.587725	0.503994	-2.58258	-0.79925	0.392281	-0.305823	-2.53797	-0.685877	-1.11459	8.84e-05	0.269418	0.557578	0.614986	0.0107376	0.425376	0.695393	0.760152	0.012143
Jiangsu	118.767	32.0415	-0.866129	-0.0380557	-0.853964	-0.0121651	0.958152	-0.306308	0.0842828	0.0824269	0.039019	-0.244611	-0.105413	0.0452455	-0.0360266	-0.313448	-0.0838364	-0.109402	0.0776855	0.0769272	0.0934486	0.066341	0.09507	0.117624	0.090543	0.11314	0.124501	0.12039	0.0980432	-3.94292	1.09562	0.882056	0.588157	-2.57295	-0.896185	0.499713	-0.318424	-2.51764	-0.696375	-1.11585	0.000121878	0.274956	0.379121	0.557288	0.0110279	0.371552	0.617991	0.750594	0.0128369
Zhejiang	120.154	30.2875	-0.518594	0.241152	-0.489617	-0.0289773	0.95623	-0.296084	0.0848926	0.0572626	0.0347217	-0.24897	-0.100958	0.0383919	-0.029852	-0.315978	-0.0814486	-0.110139	0.0785135	0.0769312	0.105794	0.0658408	0.094867	0.118787	0.0912898	0.109284	0.124612	0.119759	0.0984899	-3.77112	1.10349	0.541266	0.527359	-2.62441	-0.849906	0.420549	-0.273159	-2.5357	-0.680105	-1.11828	0.000231208	0.271537	0.589106	0.598703	0.00955424	0.396697	0.67467	0.785097	0.012219
Anhui	117.283	31.8612	-0.314337	-0.986997	-0.307106	-0.00723149	0.957119	-0.286286	0.0836644	0.11159	0.0414617	-0.247351	-0.1323	0.0637738	-0.034777	-0.303689	-0.0829421	-0.108322	0.0799643	0.0769098	0.0964376	0.0664269	0.0951902	0.118199	0.0890142	0.109967	0.121242	0.120342	0.0972847	-3.58017	1.08782	1.15712	0.624171	-2.59849	-1.1193	0.716445	-0.316248	-2.50482	-0.689221	-1.11345	0.000459708	0.278372	0.249016	0.533439	0.0102727	0.264754	0.474802	0.752242	0.013292
Fujian	119.306	26.0753	-0.63634	-0.527493	-0.519646	-0.116694	0.951303	-0.258233	0.0848505	0.0847879	0.0356141	-0.249818	-0.125129	0.100492	-0.00280621	-0.319396	-0.0746625	-0.112651	0.0809516	0.0769127	0.108092	0.06306	0.092933	0.118383	0.0797775	0.10041	0.123679	0.117468	0.0942062	-3.18996	1.10321	0.784403	0.564766	-2.68815	-1.05698	1.25965	-0.0279477	-2.58246	-0.635597	-1.19579	0.00172435	0.271659	0.434008	0.573055	0.0079757	0.292175	0.209701	0.97774	0.0107411
Jiangxi	115.892	28.6765	0.0882278	-0.218649	-0.0365331	0.124761	0.946919	-0.199319	0.083429	0.174599	0.0414624	-0.254099	-0.2187	0.119595	-0.0201004	-0.304429	-0.0764267	-0.110713	0.0901719	0.0768824	0.10804	0.0631856	0.0930257	0.133081	0.0853036	0.100924	0.119915	0.118301	0.0876855	-2.21044	1.08515	1.61607	0.656199	-2.73149	-1.64336	1.402	-0.199164	-2.5387	-0.646038	-1.26262	0.0285497	0.279551	0.108126	0.512675	0.00704129	0.102349	0.162929	0.842397	0.012119
Shandong	117.001	36.6758	-0.949666	-0.181594	-0.87265	-0.0770161	0.935647	-0.468545	0.0830152	0.0950792	0.047536	-0.181836	-0.0179684	0.191184	-0.0423169	-0.0747101	-0.0848682	-0.184261	0.0940261	0.0769579	0.0772777	0.0668867	0.0963021	0.130597	0.093034	0.1169	0.0630503	0.12126	0.117683	-4.98314	1.07871	1.23036	0.710694	-1.88818	-0.137587	2.05499	-0.361993	-1.18493	-0.699888	-1.56574	1.66e-06	0.282404	0.22044	0.478349	0.0608825	0.890746	0.0415697	0.717854	0.237871
Henan	113.665	34.758	-0.258563	-0.0152548	-0.272479	0.0139157	0.929353	-0.443882	0.0810759	0.123251	0.058932	-0.17757	-0.136354	0.257573	-0.0415715	-0.120675	-0.0803407	-0.0633218	0.0900395	0.07689	0.0750559	0.066474	0.0961123	0.123648	0.104794	0.114293	0.0605857	0.121123	0.117089	-4.92985	1.05444	1.64213	0.886542	-1.84753	-1.10276	2.4579	-0.363727	-1.99181	-0.663299	-0.540802	2.11e-06	0.293333	0.102604	0.376708	0.0665896	0.271854	0.0150839	0.71656	0.0481604
Hubei	114.299	30.5844	-0.00324169	0.0241329	-0.101934	0.0986918	0.945849	-0.20671	0.082389	0.237659	0.0477428	-0.258606	-0.218364	0.151929	-0.0319592	-0.284328	-0.0782067	-0.087324	0.0880546	0.0768671	0.103297	0.0633833	0.0946891	0.1317	0.0852994	0.102152	0.11284	0.119381	0.0847728	-2.34752	1.07184	2.30074	0.753239	-2.73111	-1.65804	1.78113	-0.31286	-2.51973	-0.655104	-1.03009	0.0201708	0.28547	0.0227483	0.452456	0.00704904	0.0993456	0.0768625	0.75481	0.0127637
Hunan	112.982	28.1941	0.188621	0.12316	0.24414	-0.0555186	0.934932	-0.138532	0.0822276	0.329541	0.0460389	-0.236746	-0.262928	0.17425	-0.0317064	-0.277968	-0.072417	-0.101739	0.0954294	0.0768478	0.123461	0.0619161	0.0855004	0.13893	0.0893987	0.111464	0.112593	0.116853	0.0969834	-1.45167	1.07001	2.66919	0.74357	-2.76895	-1.89252	1.94914	-0.284454	-2.46879	-0.619725	-1.04904	0.148627	0.28629	0.00841851	0.458269	0.00631488	0.0602987	0.0530962	0.776445	0.0146499
Guangdong	113.281	23.1252	0.153669	0.912315	-0.093534	0.247203	0.94156	-0.155342	0.083307	0.323213	0.0403494	-0.181106	-0.463559	0.189456	0.00965911	-0.310413	-0.0680084	-0.18734	0.0753684	0.0768691	0.119961	0.0613305	0.0860785	0.112948	0.0837438	0.107909	0.104496	0.114232	0.0973473	-2.06111	1.08375	2.69431	0.657901	-2.10397	-4.10418	2.26232	0.0895117	-2.97057	-0.595352	-1.92445	0.0409744	0.280168	0.00783631	0.511584	0.0370061	6.56e-05	0.0250761	0.928792	0.00344946
Guangxi	108.32	22.824	0.480877	-0.0986651	0.457813	0.0230646	0.91645	-0.173777	0.0821309	0.379578	0.0476462	-0.0543553	-0.643464	0.213372	0.0246337	-0.4375	-0.0732923	-0.38511	0.071594	0.0768263	0.130088	0.0605796	0.0928111	0.123744	0.0809634	0.0993898	0.0998004	0.112995	0.104618	-2.42726	1.06905	2.91785	0.786505	-0.585655	-5.19997	2.63541	0.24785	-4.38375	-0.648633	-3.68109	0.016367	0.286721	0.00405266	0.43278	0.558965	6.26e-07	0.00926314	0.804581	2.15e-05
Hainan	110.331	20.032	0.442207	-0.416868	0.523425	-0.0812174	0.925708	-0.157	0.0831466	0.376373	0.0420554	-0.0858169	-0.61155	0.200966	0.0251255	-0.400597	-0.0689654	-0.277994	0.0720186	0.0768713	0.134318	0.0607643	0.0909909	0.122753	0.0829115	0.105436	0.0958729	0.112981	0.100808	-2.17999	1.08163	2.8021	0.692107	-0.943138	-4.98196	2.42386	0.2383	-4.17841	-0.610418	-2.75767	0.030777	0.281106	0.00572959	0.489913	0.347088	1.67e-06	0.0165152	0.811965	4.9e-05
Chongqing	106.505	29.5332	0.215393	-0.0820079	0.0551293	0.160263	0.90017	-0.22855	0.0777305	0.459699	0.0601315	-0.0194913	-0.635105	0.168137	0.0178624	-0.344321	-0.091683	-0.539772	0.0730242	0.0767133	0.124061	0.0607581	0.0949253	0.119238	0.0964507	0.108708	0.092322	0.115447	0.116516	-3.12978	1.01326	3.70543	0.989687	-0.205333	-5.32638	1.74324	0.164315	-3.72957	-0.794153	-4.6326	0.00209316	0.312526	0.000293741	0.32388	0.837583	3.49e-07	0.0832877	0.869699	0.000269102
Sichuan	104.066	30.6595	-0.13239	0.0444435	-0.23226	0.0998705	0.87682	-0.2477	0.0744631	0.377861	0.0698581	0.0144784	-0.505431	0.0712688	-0.0118541	-0.396233	-0.11183	-0.799245	0.0718917	0.076565	0.099141	0.0603216	0.0950435	0.113339	0.107233	0.109516	0.0869861	0.115627	0.105056	-3.44546	0.972548	3.81135	1.15809	0.152335	-4.45947	0.664615	-0.108241	-4.55512	-0.967158	-7.60779	0.000734821	0.332303	0.000199387	0.248618	0.879122	1.58e-05	0.507291	0.913945	1.06e-05
Guizhou	106.713	26.5783	1.33087	0.512186	1.3107	0.0201783	0.910897	-0.196245	0.0793617	0.420497	0.0549538	-0.0270666	-0.670043	0.212363	0.0215586	-0.43568	-0.0829531	-0.560791	0.0737791	0.0767485	0.125303	0.0605082	0.0945661	0.124807	0.0846049	0.102245	0.102022	0.113737	0.123097	-2.6599	1.03405	3.35585	0.908204	-0.286219	-5.36863	2.51005	0.210853	-4.27044	-0.729338	-4.55568	0.0086437	0.302735	0.000996555	0.36519	0.775095	2.87e-07	0.0131045	0.833281	3.4e-05
Yunnan	102.712	25.0406	-0.270957	-0.81237	-0.0151731	-0.255784	0.909226	-0.24551	0.0761491	0.369229	0.0620754	0.022846	-0.625213	0.229164	0.0365178	-0.531843	-0.109213	-0.598634	0.0759079	0.0765851	0.12418	0.0597477	0.0975286	0.123548	0.0973048	0.105542	0.11257	0.112941	0.135416	-3.23431	0.994308	2.97334	1.03896	0.234249	-5.0605	2.35511	0.346003	-4.72458	-0.966988	-4.42071	0.00149223	0.321633	0.00342016	0.300452	0.815103	1.18e-06	0.0197779	0.729812	5.16e-06
Tibet	91.1322	29.6604	2.13948	0.989832	1.93399	0.205482	0.90539	-0.0278474	0.0655771	0.654395	0.0884364	-0.0459022	-0.174953	-0.276686	-0.136608	-0.531142	-0.180675	-1.61399	0.0679372	0.0758711	0.0928577	0.0583762	0.0956137	0.0716817	0.105731	0.110232	0.0781465	0.113941	0.131493	-0.409899	0.864323	7.04729	1.51494	-0.48008	-2.4407	-2.61687	-1.23928	-6.79675	-1.58569	-12.2743	0.682449	0.388755	5.73e-11	0.131838	0.631852	0.0157929	0.00975831	0.217128	2.21e-10
Shaanxi	108.948	34.2632	-0.234518	-0.806757	-0.304302	0.0697839	0.828293	-0.481114	0.0768922	0.200259	0.0678109	0.0418318	-0.258364	0.225846	-0.00485449	-0.16244	-0.0893553	-0.113783	0.0769799	0.0768061	0.063183	0.0627286	0.089985	0.122211	0.0948935	0.102332	0.0884283	0.119639	0.109651	-6.24986	1.00112	3.16951	1.08102	0.464876	-2.11409	2.37999	-0.0474385	-1.83696	-0.746871	-1.03768	3.84e-09	0.318339	0.00184233	0.281378	0.642677	0.0361184	0.0185367	0.962225	0.0681432
Gansu	103.824	36.058	-0.295498	-0.753532	-0.223195	-0.0723027	0.852885	-0.314198	0.0697615	0.238758	0.0949391	0.0140851	-0.105279	-0.0598715	-0.070474	-0.299279	-0.119728	-1.03047	0.0688372	0.0764981	0.0660309	0.0618057	0.0991354	0.133741	0.105429	0.104865	0.0832125	0.118216	0.13771	-4.56436	0.911937	3.61585	1.53609	0.14208	-0.787185	-0.567885	-0.672045	-3.59656	-1.01279	-7.48285	1.02e-05	0.363227	0.000405102	0.126569	0.887203	0.432383	0.57094	0.502562	0.000433809
Qinghai	101.779	36.6232	1.62958	1.04429	0.972999	0.656577	0.86324	-0.282586	0.0671064	0.238008	0.0977162	0.0083787	-0.0786595	-0.0852271	-0.0833082	-0.331358	-0.134632	-1.13298	0.068465	0.0762676	0.0668444	0.0606643	0.0990209	0.135968	0.105734	0.105461	0.08307	0.117616	0.142557	-4.12745	0.879882	3.56063	1.61077	0.0846155	-0.578516	-0.806049	-0.789944	-3.9889	-1.14468	-7.9476	5.99e-05	0.380294	0.000492464	0.109278	0.932677	0.563761	0.421458	0.430775	0.000102329
Ningxia	106.278	38.4664	-0.631134	-0.5869	-0.531319	-0.0998154	0.851927	-0.422159	0.0697333	0.206558	0.0898574	0.0156101	-0.132583	0.0217017	-0.0632219	-0.207456	-0.107833	-0.603335	0.0708163	0.0769066	0.0637562	0.063478	0.0932123	0.128506	0.10086	0.101508	0.0723043	0.119649	0.112882	-5.96132	0.906727	3.2398	1.41557	0.167469	-1.03172	0.215166	-0.622827	-2.8692	-0.901243	-5.34481	1.65e-08	0.365968	0.00146561	0.158921	0.867221	0.303819	0.829922	0.534319	0.00469339
Xinjiang	87.6177	43.7928	3.32486	2.16674	3.10942	0.215437	0.878036	0.311929	0.0519842	0.706987	0.0983645	-0.161425	-0.0337702	-0.512593	-0.316709	-0.688291	-0.205543	-2.22258	0.0754902	0.0750666	0.0667024	0.0587412	0.0979222	0.0722332	0.100147	0.105387	0.0725922	0.117062	0.141082	4.13204	0.692508	10.5991	1.67454	-1.6485	-0.467517	-5.11839	-3.00521	-9.48162	-1.75585	-15.7538	5.88e-05	0.489661	4.69e-20	0.0960539	0.101289	0.640791	9.07e-07	0.00309924	4.4e-17
	2018	2018	2018	2018	2018	2018	2018	2018	2018	2018	2018	2018	2018	2018	2018	2018	2018	2018	2018	2018	2018	2018	2018	2018	2018	2018	2018	2018	2018	2018	2018	2018	2018	2018	2018	2018	2018	2018	2018	2018	2018	2018	2018	2018	2018	2018	2018	2018	2018
Beijing	116.405	39.905	-0.942725	0.11356	-1.06944	0.126718	0.88495	-0.472151	0.0822569	0.100059	0.0501682	-0.16686	-0.00864557	0.228321	-0.0428706	-0.0669479	-0.0824275	-0.192342	0.10103	0.0770221	0.0746455	0.0662391	0.0991034	0.134077	0.100263	0.116696	0.0637457	0.121338	0.121799	-4.67339	1.06797	1.34045	0.757381	-1.68369	-0.0644822	2.27722	-0.367371	-1.05023	-0.679321	-1.57918	6.42e-06	0.287207	0.182072	0.449979	0.094267	0.94867	0.0241497	0.713847	0.295256
Tianjin	117.19	39.1256	-1.16681	0.0727318	-1.1833	0.0164866	0.905421	-0.47947	0.0828934	0.0967648	0.0471611	-0.170445	-0.00925326	0.248143	-0.0423906	-0.067782	-0.0825432	-0.1922	0.101609	0.0770075	0.0763489	0.0663024	0.0985947	0.134787	0.104373	0.11695	0.0636627	0.121254	0.122006	-4.71877	1.07643	1.2674	0.711304	-1.72874	-0.0686509	2.37746	-0.362469	-1.0647	-0.680745	-1.57533	5.29e-06	0.283417	0.206924	0.477972	0.0858597	0.945357	0.0186597	0.717499	0.288676
Hebei	114.502	38.0455	-0.722604	-0.117369	-0.679351	-0.0432527	0.88181	-0.472781	0.0809987	0.108886	0.0593681	-0.16528	-0.0141341	0.237697	-0.0430029	-0.0679277	-0.0824564	-0.184474	0.0997904	0.0769609	0.0756453	0.0664932	0.0987524	0.132735	0.101387	0.115973	0.0628914	0.121553	0.1216	-4.73774	1.05247	1.43943	0.892845	-1.67369	-0.106484	2.34444	-0.370802	-1.08008	-0.678358	-1.51705	4.87e-06	0.294234	0.152057	0.373333	0.0962223	0.915337	0.0203321	0.711295	0.281796
Shanghai	112.549	37.857	-0.828698	-1.00785	-0.486463	-0.342236	0.820238	-0.472275	0.0791261	0.119734	0.0687733	-0.153264	-0.0235723	0.22737	-0.0404181	-0.06873	-0.0853107	-0.177824	0.0965206	0.0769412	0.0743685	0.0664107	0.0991883	0.129984	0.0990994	0.114338	0.0603077	0.121237	0.120523	-4.893	1.0284	1.61	1.03557	-1.54519	-0.181348	2.29437	-0.353498	-1.13965	-0.703669	-1.47543	2.48e-06	0.305376	0.109445	0.302024	0.124354	0.856333	0.0231207	0.724199	0.2562
Inner Mongolia	111.671	40.8183	-0.35623	-0.438065	-0.526748	0.170518	0.789131	-0.466246	0.0768007	0.132416	0.0737955	-0.142872	-0.0180601	0.187511	-0.0345353	-0.0672209	-0.0902806	-0.19388	0.0946827	0.0770693	0.0701974	0.0660527	0.0986931	0.13156	0.0938493	0.112962	0.0609499	0.12121	0.119298	-4.9243	0.996515	1.88633	1.11722	-1.44764	-0.137276	1.998	-0.305726	-1.10289	-0.744827	-1.62517	2.16e-06	0.320563	0.0611326	0.265639	0.149751	0.890992	0.0474774	0.760226	0.271796
Liaoning	123.429	41.7968	-0.313594	0.208649	-0.393706	0.0801126	0.891518	-0.454386	0.0859853	0.0275952	0.0257014	-0.194192	-0.0225654	0.207527	-0.0516156	-0.0577428	-0.0817456	-0.229252	0.118699	0.0771032	0.0627332	0.0665611	0.0961087	0.111949	0.102419	0.116076	0.0651892	0.120702	0.1104	-3.82805	1.1152	0.439881	0.386132	-2.02055	-0.201569	2.02626	-0.44467	-0.885773	-0.677254	-2.07656	0.000187436	0.266503	0.66064	0.699932	0.0450596	0.84052	0.0444644	0.657183	0.377121
Jilin	125.325	43.8868	-0.521321	-0.592821	-0.363412	-0.157909	0.882618	-0.432674	0.0867514	0.0101466	0.0218003	-0.209177	-0.0221731	0.189344	-0.0656451	-0.0490408	-0.0811556	-0.256228	0.123056	0.0771564	0.0637191	0.0665164	0.0951985	0.107703	0.111678	0.11359	0.065918	0.120651	0.110364	-3.51607	1.12436	0.159239	0.327743	-2.19727	-0.205874	1.69544	-0.577914	-0.743966	-0.672649	-2.32167	0.000575603	0.262611	0.873689	0.743551	0.0294946	0.837161	0.092013	0.564166	0.45803
Heilongjiang	126.642	45.757	-0.080086	-0.239881	-0.123436	0.0433501	0.876851	-0.421607	0.0872938	0.00063402	0.0198478	-0.216755	-0.0212173	0.179223	-0.0728859	-0.0447538	-0.0808253	-0.271809	0.125524	0.0772036	0.0645281	0.0664764	0.095047	0.106234	0.117436	0.112428	0.066247	0.120637	0.111443	-3.35878	1.1307	0.00982549	0.298569	-2.2805	-0.199723	1.52613	-0.648289	-0.675559	-0.66999	-2.439	0.00098677	0.259941	0.992173	0.765671	0.0239496	0.841961	0.129029	0.517763	0.500334
Shanghai	121.473	31.2317	-1.04907	0.865486	-1.16502	0.115951	0.956878	-0.30981	0.0852896	0.0569448	0.0331575	-0.244256	-0.0946012	0.0359309	-0.0345865	-0.319347	-0.082317	-0.109729	0.0769331	0.0769485	0.0968903	0.0657895	0.0945783	0.118362	0.0915948	0.113093	0.125827	0.120017	0.0984474	-4.02701	1.1084	0.587725	0.503994	-2.58258	-0.79925	0.392281	-0.305823	-2.53797	-0.685877	-1.11459	8.84e-05	0.269418	0.557578	0.614986	0.0107376	0.425376	0.695393	0.760152	0.012143
Jiangsu	118.767	32.0415	-0.9281	0.0409984	-0.870684	-0.0574162	0.958152	-0.306308	0.0842828	0.0824269	0.039019	-0.244611	-0.105413	0.0452455	-0.0360266	-0.313448	-0.0838364	-0.109402	0.0776855	0.0769272	0.0934486	0.066341	0.09507	0.117624	0.090543	0.11314	0.124501	0.12039	0.0980432	-3.94292	1.09562	0.882056	0.588157	-2.57295	-0.896185	0.499713	-0.318424	-2.51764	-0.696375	-1.11585	0.000121878	0.274956	0.379121	0.557288	0.0110279	0.371552	0.617991	0.750594	0.0128369
Zhejiang	120.154	30.2875	-0.575112	0.50833	-0.587455	0.0123434	0.95623	-0.296084	0.0848926	0.0572626	0.0347217	-0.24897	-0.100958	0.0383919	-0.029852	-0.315978	-0.0814486	-0.110139	0.0785135	0.0769312	0.105794	0.0658408	0.094867	0.118787	0.0912898	0.109284	0.124612	0.119759	0.0984899	-3.77112	1.10349	0.541266	0.527359	-2.62441	-0.849906	0.420549	-0.273159	-2.5357	-0.680105	-1.11828	0.000231208	0.271537	0.589106	0.598703	0.00955424	0.396697	0.67467	0.785097	0.012219
Anhui	117.283	31.8612	-0.430843	-1.06987	-0.304308	-0.126535	0.957119	-0.286286	0.0836644	0.11159	0.0414617	-0.247351	-0.1323	0.0637738	-0.034777	-0.303689	-0.0829421	-0.108322	0.0799643	0.0769098	0.0964376	0.0664269	0.0951902	0.118199	0.0890142	0.109967	0.121242	0.120342	0.0972847	-3.58017	1.08782	1.15712	0.624171	-2.59849	-1.1193	0.716445	-0.316248	-2.50482	-0.689221	-1.11345	0.000459708	0.278372	0.249016	0.533439	0.0102727	0.264754	0.474802	0.752242	0.013292
Fujian	119.306	26.0753	-0.575608	-0.289731	-0.562282	-0.0133258	0.951303	-0.258233	0.0848505	0.0847879	0.0356141	-0.249818	-0.125129	0.100492	-0.00280621	-0.319396	-0.0746625	-0.112651	0.0809516	0.0769127	0.108092	0.06306	0.092933	0.118383	0.0797775	0.10041	0.123679	0.117468	0.0942062	-3.18996	1.10321	0.784403	0.564766	-2.68815	-1.05698	1.25965	-0.0279477	-2.58246	-0.635597	-1.19579	0.00172435	0.271659	0.434008	0.573055	0.0079757	0.292175	0.209701	0.97774	0.0107411
Jiangxi	115.892	28.6765	0.0587295	-0.198286	-0.0813489	0.140078	0.946919	-0.199319	0.083429	0.174599	0.0414624	-0.254099	-0.2187	0.119595	-0.0201004	-0.304429	-0.0764267	-0.110713	0.0901719	0.0768824	0.10804	0.0631856	0.0930257	0.133081	0.0853036	0.100924	0.119915	0.118301	0.0876855	-2.21044	1.08515	1.61607	0.656199	-2.73149	-1.64336	1.402	-0.199164	-2.5387	-0.646038	-1.26262	0.0285497	0.279551	0.108126	0.512675	0.00704129	0.102349	0.162929	0.842397	0.012119
Shandong	117.001	36.6758	-0.999987	-0.228696	-0.883657	-0.116329	0.935647	-0.468545	0.0830152	0.0950792	0.047536	-0.181836	-0.0179684	0.191184	-0.0423169	-0.0747101	-0.0848682	-0.184261	0.0940261	0.0769579	0.0772777	0.0668867	0.0963021	0.130597	0.093034	0.1169	0.0630503	0.12126	0.117683	-4.98314	1.07871	1.23036	0.710694	-1.88818	-0.137587	2.05499	-0.361993	-1.18493	-0.699888	-1.56574	1.66e-06	0.282404	0.22044	0.478349	0.0608825	0.890746	0.0415697	0.717854	0.237871
Henan	113.665	34.758	-0.329706	-0.082109	-0.335899	0.00619292	0.929353	-0.443882	0.0810759	0.123251	0.058932	-0.17757	-0.136354	0.257573	-0.0415715	-0.120675	-0.0803407	-0.0633218	0.0900395	0.07689	0.0750559	0.066474	0.0961123	0.123648	0.104794	0.114293	0.0605857	0.121123	0.117089	-4.92985	1.05444	1.64213	0.886542	-1.84753	-1.10276	2.4579	-0.363727	-1.99181	-0.663299	-0.540802	2.11e-06	0.293333	0.102604	0.376708	0.0665896	0.271854	0.0150839	0.71656	0.0481604
Hubei	114.299	30.5844	-0.123218	-0.02783	-0.159951	0.0367327	0.945849	-0.20671	0.082389	0.237659	0.0477428	-0.258606	-0.218364	0.151929	-0.0319592	-0.284328	-0.0782067	-0.087324	0.0880546	0.0768671	0.103297	0.0633833	0.0946891	0.1317	0.0852994	0.102152	0.11284	0.119381	0.0847728	-2.34752	1.07184	2.30074	0.753239	-2.73111	-1.65804	1.78113	-0.31286	-2.51973	-0.655104	-1.03009	0.0201708	0.28547	0.0227483	0.452456	0.00704904	0.0993456	0.0768625	0.75481	0.0127637
Hunan	112.982	28.1941	0.255054	0.239936	0.160677	0.0943773	0.934932	-0.138532	0.0822276	0.329541	0.0460389	-0.236746	-0.262928	0.17425	-0.0317064	-0.277968	-0.072417	-0.101739	0.0954294	0.0768478	0.123461	0.0619161	0.0855004	0.13893	0.0893987	0.111464	0.112593	0.116853	0.0969834	-1.45167	1.07001	2.66919	0.74357	-2.76895	-1.89252	1.94914	-0.284454	-2.46879	-0.619725	-1.04904	0.148627	0.28629	0.00841851	0.458269	0.00631488	0.0602987	0.0530962	0.776445	0.0146499
Guangdong	113.281	23.1252	-0.0904972	0.759404	-0.163045	0.0725482	0.94156	-0.155342	0.083307	0.323213	0.0403494	-0.181106	-0.463559	0.189456	0.00965911	-0.310413	-0.0680084	-0.18734	0.0753684	0.0768691	0.119961	0.0613305	0.0860785	0.112948	0.0837438	0.107909	0.104496	0.114232	0.0973473	-2.06111	1.08375	2.69431	0.657901	-2.10397	-4.10418	2.26232	0.0895117	-2.97057	-0.595352	-1.92445	0.0409744	0.280168	0.00783631	0.511584	0.0370061	6.56e-05	0.0250761	0.928792	0.00344946
Guangxi	108.32	22.824	0.355943	0.0762255	0.305215	0.050728	0.91645	-0.173777	0.0821309	0.379578	0.0476462	-0.0543553	-0.643464	0.213372	0.0246337	-0.4375	-0.0732923	-0.38511	0.071594	0.0768263	0.130088	0.0605796	0.0928111	0.123744	0.0809634	0.0993898	0.0998004	0.112995	0.104618	-2.42726	1.06905	2.91785	0.786505	-0.585655	-5.19997	2.63541	0.24785	-4.38375	-0.648633	-3.68109	0.016367	0.286721	0.00405266	0.43278	0.558965	6.26e-07	0.00926314	0.804581	2.15e-05
Hainan	110.331	20.032	0.411222	-0.507928	0.366069	0.0451532	0.925708	-0.157	0.0831466	0.376373	0.0420554	-0.0858169	-0.61155	0.200966	0.0251255	-0.400597	-0.0689654	-0.277994	0.0720186	0.0768713	0.134318	0.0607643	0.0909909	0.122753	0.0829115	0.105436	0.0958729	0.112981	0.100808	-2.17999	1.08163	2.8021	0.692107	-0.943138	-4.98196	2.42386	0.2383	-4.17841	-0.610418	-2.75767	0.030777	0.281106	0.00572959	0.489913	0.347088	1.67e-06	0.0165152	0.811965	4.9e-05
Chongqing	106.505	29.5332	0.121692	-0.20688	-0.0310698	0.152762	0.90017	-0.22855	0.0777305	0.459699	0.0601315	-0.0194913	-0.635105	0.168137	0.0178624	-0.344321	-0.091683	-0.539772	0.0730242	0.0767133	0.124061	0.0607581	0.0949253	0.119238	0.0964507	0.108708	0.092322	0.115447	0.116516	-3.12978	1.01326	3.70543	0.989687	-0.205333	-5.32638	1.74324	0.164315	-3.72957	-0.794153	-4.6326	0.00209316	0.312526	0.000293741	0.32388	0.837583	3.49e-07	0.0832877	0.869699	0.000269102
Sichuan	104.066	30.6595	-0.275667	0.0637554	-0.479908	0.204241	0.87682	-0.2477	0.0744631	0.377861	0.0698581	0.0144784	-0.505431	0.0712688	-0.0118541	-0.396233	-0.11183	-0.799245	0.0718917	0.076565	0.099141	0.0603216	0.0950435	0.113339	0.107233	0.109516	0.0869861	0.115627	0.105056	-3.44546	0.972548	3.81135	1.15809	0.152335	-4.45947	0.664615	-0.108241	-4.55512	-0.967158	-7.60779	0.000734821	0.332303	0.000199387	0.248618	0.879122	1.58e-05	0.507291	0.913945	1.06e-05
Guizhou	106.713	26.5783	1.13034	0.36722	1.17387	-0.0435389	0.910897	-0.196245	0.0793617	0.420497	0.0549538	-0.0270666	-0.670043	0.212363	0.0215586	-0.43568	-0.0829531	-0.560791	0.0737791	0.0767485	0.125303	0.0605082	0.0945661	0.124807	0.0846049	0.102245	0.102022	0.113737	0.123097	-2.6599	1.03405	3.35585	0.908204	-0.286219	-5.36863	2.51005	0.210853	-4.27044	-0.729338	-4.55568	0.0086437	0.302735	0.000996555	0.36519	0.775095	2.87e-07	0.0131045	0.833281	3.4e-05
Yunnan	102.712	25.0406	-0.219397	-0.792215	-0.0358367	-0.183561	0.909226	-0.24551	0.0761491	0.369229	0.0620754	0.022846	-0.625213	0.229164	0.0365178	-0.531843	-0.109213	-0.598634	0.0759079	0.0765851	0.12418	0.0597477	0.0975286	0.123548	0.0973048	0.105542	0.11257	0.112941	0.135416	-3.23431	0.994308	2.97334	1.03896	0.234249	-5.0605	2.35511	0.346003	-4.72458	-0.966988	-4.42071	0.00149223	0.321633	0.00342016	0.300452	0.815103	1.18e-06	0.0197779	0.729812	5.16e-06
Tibet	91.1322	29.6604	2.43421	1.28283	2.18872	0.245494	0.90539	-0.0278474	0.0655771	0.654395	0.0884364	-0.0459022	-0.174953	-0.276686	-0.136608	-0.531142	-0.180675	-1.61399	0.0679372	0.0758711	0.0928577	0.0583762	0.0956137	0.0716817	0.105731	0.110232	0.0781465	0.113941	0.131493	-0.409899	0.864323	7.04729	1.51494	-0.48008	-2.4407	-2.61687	-1.23928	-6.79675	-1.58569	-12.2743	0.682449	0.388755	5.73e-11	0.131838	0.631852	0.0157929	0.00975831	0.217128	2.21e-10
Shaanxi	108.948	34.2632	-0.311363	-0.831081	-0.228436	-0.0829267	0.828293	-0.481114	0.0768922	0.200259	0.0678109	0.0418318	-0.258364	0.225846	-0.00485449	-0.16244	-0.0893553	-0.113783	0.0769799	0.0768061	0.063183	0.0627286	0.089985	0.122211	0.0948935	0.102332	0.0884283	0.119639	0.109651	-6.24986	1.00112	3.16951	1.08102	0.464876	-2.11409	2.37999	-0.0474385	-1.83696	-0.746871	-1.03768	3.84e-09	0.318339	0.00184233	0.281378	0.642677	0.0361184	0.0185367	0.962225	0.0681432
Gansu	103.824	36.058	-0.737477	-1.02106	-0.157709	-0.579768	0.852885	-0.314198	0.0697615	0.238758	0.0949391	0.0140851	-0.105279	-0.0598715	-0.070474	-0.299279	-0.119728	-1.03047	0.0688372	0.0764981	0.0660309	0.0618057	0.0991354	0.133741	0.105429	0.104865	0.0832125	0.118216	0.13771	-4.56436	0.911937	3.61585	1.53609	0.14208	-0.787185	-0.567885	-0.672045	-3.59656	-1.01279	-7.48285	1.02e-05	0.363227	0.000405102	0.126569	0.887203	0.432383	0.57094	0.502562	0.000433809
Qinghai	101.779	36.6232	1.78153	1.06404	1.19562	0.585909	0.86324	-0.282586	0.0671064	0.238008	0.0977162	0.0083787	-0.0786595	-0.0852271	-0.0833082	-0.331358	-0.134632	-1.13298	0.068465	0.0762676	0.0668444	0.0606643	0.0990209	0.135968	0.105734	0.105461	0.08307	0.117616	0.142557	-4.12745	0.879882	3.56063	1.61077	0.0846155	-0.578516	-0.806049	-0.789944	-3.9889	-1.14468	-7.9476	5.99e-05	0.380294	0.000492464	0.109278	0.932677	0.563761	0.421458	0.430775	0.000102329
Ningxia	106.278	38.4664	-0.786558	-1.08101	-0.272814	-0.513744	0.851927	-0.422159	0.0697333	0.206558	0.0898574	0.0156101	-0.132583	0.0217017	-0.0632219	-0.207456	-0.107833	-0.603335	0.0708163	0.0769066	0.0637562	0.063478	0.0932123	0.128506	0.10086	0.101508	0.0723043	0.119649	0.112882	-5.96132	0.906727	3.2398	1.41557	0.167469	-1.03172	0.215166	-0.622827	-2.8692	-0.901243	-5.34481	1.65e-08	0.365968	0.00146561	0.158921	0.867221	0.303819	0.829922	0.534319	0.00469339
Xinjiang	87.6177	43.7928	5.86196	4.91987	3.53208	2.32988	0.878036	0.311929	0.0519842	0.706987	0.0983645	-0.161425	-0.0337702	-0.512593	-0.316709	-0.688291	-0.205543	-2.22258	0.0754902	0.0750666	0.0667024	0.0587412	0.0979222	0.0722332	0.100147	0.105387	0.0725922	0.117062	0.141082	4.13204	0.692508	10.5991	1.67454	-1.6485	-0.467517	-5.11839	-3.00521	-9.48162	-1.75585	-15.7538	5.88e-05	0.489661	4.69e-20	0.0960539	0.101289	0.640791	9.07e-07	0.00309924	4.4e-17
[truncated: 25 more columns]
