# Supplementary material for: Influential factors of tuberculosis in mainland China based on MGWR model
Source: PLoS One. 2023 Aug 31;18(8):e0290978. doi: 10.1371/journal.pone.0290978 (PMC10470953; doi:10.1371/journal.pone.0290978)
Supplement: S4 Dataset — (XLSX) [file pone.0290978.s004.xlsx]

## Sheet: GWR_results
id	x_coor	y_coor	y	ols_residual	gwr_yhat	gwr_residual	localR2	influ	CooksD	beta_Intercept	beta_PM25	beta_S02	beta_NO2	beta_PGDP	beta_HCONSP	beta_PY	beta_MHI	beta_HTPTP	beta_BMHI	beta_ANVR	se_Intercept	se_PM25	se_S02	se_NO2	se_PGDP	se_HCONSP	se_PY	se_MHI	se_HTPTP	se_BMHI	se_ANVR	t_Intercept	t_PM25	t_S02	t_NO2	t_PGDP	t_HCONSP	t_PY	t_MHI	t_HTPTP	t_BMHI	t_ANVR	p_Intercept	p_PM25	p_S02	p_NO2	p_PGDP	p_HCONSP	p_PY
	2014	2014	2014	2014	2014	2014	2014	2014	2014	2014	2014	2014	2014	2014	2014	2014	2014	2014	2014	2014	2014	2014	2014	2014	2014	2014	2014	2014	2014	2014	2014	2014	2014	2014	2014	2014	2014	2014	2014	2014	2014	2014	2014	2014	2014	2014	2014	2014	2014
Beijing	116.405	39.905	-0.844811	-0.871059	-0.792694	-0.0521167	0.86024	0.327692	0.000428061	-0.443774	-0.0804833	0.0388933	0.0289884	-0.213953	0.00870356	0.283747	0.0736912	0.0247181	-0.210415	-0.0512782	0.091339	0.10981	0.0631141	0.113647	0.110336	0.118569	0.109363	0.175487	0.0680455	0.199806	0.100951	-4.85854	-0.732929	0.616239	0.255074	-1.93911	0.0734051	2.59455	0.419924	0.363259	-1.0531	-0.507953	2.88461e-06	0.464716	0.538647	0.799006	0.0543161	0.941579	0.0103861
Tianjin	117.19	39.1256	-1.16979	-0.0169624	-1.18745	0.0176587	0.883312	0.296163	4.0525e-05	-0.440522	-0.0834789	0.028293	0.0330793	-0.268335	0.0347534	0.257163	0.0412594	0.0160386	-0.178535	-0.00942647	0.0808893	0.0962229	0.0626841	0.109563	0.110311	0.108306	0.10389	0.165602	0.065473	0.184646	0.0862914	-5.44598	-0.867557	0.451358	0.30192	-2.43254	0.320881	2.47534	0.249147	0.244965	-0.966907	-0.10924	1.9961e-07	0.386987	0.652366	0.76312	0.0161391	0.748736	0.0143943
Hebei	114.502	38.0455	-0.503473	0.371429	-0.691447	0.187974	0.825679	0.358264	0.00668203	-0.398965	-0.0927236	0.081026	0.0296492	-0.217312	-0.0535497	0.278416	0.0975469	0.0276905	-0.240725	-0.0191795	0.0791621	0.108821	0.0701645	0.108185	0.109806	0.142192	0.10881	0.15654	0.0700746	0.181407	0.108548	-5.03984	-0.852077	1.1548	0.274059	-1.97904	-0.376602	2.55874	0.623144	0.395158	-1.32698	-0.176692	1.29191e-06	0.395495	0.249961	0.784407	0.0495941	0.706988	0.0114694
Shanxi	112.549	37.857	-0.548588	-0.0607062	-0.54993	0.00134167	0.718674	0.260122	1.8594e-07	-0.392544	-0.0779778	0.0840209	0.0109049	-0.150996	-0.0909444	0.307814	0.092876	0.0362185	-0.234002	-0.065443	0.0844331	0.118413	0.0724678	0.10265	0.113278	0.156412	0.11948	0.163202	0.0722645	0.187156	0.126136	-4.64918	-0.658526	1.15942	0.106234	-1.33297	-0.581442	2.57627	0.569085	0.501193	-1.25031	-0.518827	7.11665e-06	0.511183	0.248078	0.915535	0.184512	0.561792	0.0109272
Inner Mongolia	111.671	40.8183	-0.478933	0.0794703	-0.688101	0.209168	0.675703	0.273432	0.00492618	-0.335703	0.00576249	0.129136	-0.0761601	-0.171183	-0.0972811	0.237203	-0.00670201	0.0507807	-0.139013	-0.120717	0.10115	0.1251	0.0750293	0.111135	0.124718	0.16503	0.137245	0.184511	0.0725579	0.208086	0.124815	-3.31886	0.046063	1.72113	-0.685292	-1.37256	-0.589476	1.72831	-0.0363232	0.699864	-0.668057	-0.967168	0.00112814	0.96332	0.0872346	0.49419	0.171885	0.556406	0.0859364
Liaoning	123.429	41.7968	-0.283847	1.13227	-0.32185	0.0380026	0.924355	0.417887	0.000387161	-0.481866	-0.00660263	-0.0270581	0.177227	-0.457326	0.126038	0.0974815	-0.325855	0.0448293	0.159626	-0.0150923	0.086243	0.0900476	0.0663228	0.114684	0.106081	0.102245	0.0967717	0.14105	0.0653871	0.164821	0.083955	-5.5873	-0.0733237	-0.407976	1.54535	-4.31111	1.2327	1.00733	-2.31021	0.685597	0.968482	-0.179767	1.02051e-07	0.941644	0.683858	0.124315	2.88731e-05	0.219566	0.315354
Jilin	125.325	43.8868	-0.193369	-0.200427	-0.212987	0.019618	0.924718	0.0930865	9.46862e-06	-0.489104	-0.00481838	-0.0316767	0.210987	-0.469818	0.121325	0.0779424	-0.368497	0.0524715	0.198055	-0.0187692	0.0933293	0.0946488	0.0683984	0.120978	0.10945	0.105891	0.100074	0.148426	0.0659907	0.174306	0.0869872	-5.24063	-0.050908	-0.463122	1.74402	-4.29255	1.14576	0.778844	-2.4827	0.795135	1.13625	-0.215769	5.19104e-07	0.959465	0.643931	0.0831515	3.11149e-05	0.253671	0.437267
Heilongjiang	126.642	45.757	0.519795	0.474883	0.191312	0.328484	0.924278	0.24629	0.0101692	-0.497241	-0.00365156	-0.0340019	0.230876	-0.473237	0.119842	0.0671111	-0.390152	0.0568052	0.219317	-0.023619	0.0990755	0.0984582	0.0698907	0.126409	0.112232	0.108805	0.102764	0.15333	0.0665146	0.18126	0.0899765	-5.01881	-0.0370874	-0.486501	1.82641	-4.2166	1.10145	0.653061	-2.54452	0.854026	1.20996	-0.262502	1.41946e-06	0.970463	0.627304	0.0697244	4.21494e-05	0.272421	0.514691
Shanghai	121.473	31.2317	-0.984618	0.0864478	-0.931855	-0.0527627	0.905301	0.203691	0.000194395	-0.320636	-0.135409	0.054525	0.0439243	-0.399419	0.152351	0.25814	0.136835	0.016698	-0.25698	-0.0111046	0.070682	0.0860367	0.0657885	0.112193	0.101568	0.0985172	0.0866797	0.128477	0.0750635	0.143929	0.0852181	-4.53632	-1.57385	0.828792	0.391508	-3.93253	1.54644	2.97809	1.06505	0.222452	-1.78546	-0.130308	1.14506e-05	0.117575	0.408505	0.695963	0.000126765	0.12405	0.00337045
Jiangsu	118.767	32.0415	-0.658401	-0.172889	-0.501323	-0.157078	0.905218	0.22969	0.00207619	-0.337138	-0.110681	0.0881909	0.0274107	-0.397946	0.140707	0.257761	0.131703	0.011994	-0.24849	0.000815916	0.0685784	0.0905645	0.0761909	0.108268	0.102412	0.105182	0.0889724	0.124125	0.0696811	0.13825	0.082337	-4.91609	-1.22212	1.1575	0.253174	-3.88574	1.33775	2.89709	1.06105	0.172127	-1.7974	0.00990947	2.24006e-06	0.22353	0.248861	0.800471	0.000151171	0.18295	0.00431557
Zhejiang	120.154	30.2875	-0.357221	0.147018	-0.18986	-0.167362	0.90404	0.198816	0.0018859	-0.32826	-0.147165	0.0726197	0.0479394	-0.408033	0.171547	0.280846	0.159649	-0.00456113	-0.264882	-0.000588109	0.067265	0.0824659	0.0707015	0.103965	0.103163	0.10298	0.0822597	0.123969	0.0719875	0.137283	0.0817677	-4.8801	-1.78456	1.02713	0.461112	-3.95524	1.66583	3.41413	1.28782	-0.0633601	-1.92946	-0.00719244	2.62439e-06	0.0763018	0.30597	0.645369	0.00011632	0.0977798	0.000817954
Anhui	117.283	31.8612	-0.164119	-0.822658	0.111062	-0.275181	0.901166	0.464355	0.0266413	-0.345632	-0.105408	0.106658	0.0227117	-0.395055	0.134933	0.269253	0.138918	0.00387065	-0.25069	0.0090723	0.0646529	0.0877688	0.0733064	0.101641	0.102514	0.105174	0.0864001	0.121579	0.0665773	0.133802	0.0782048	-5.34595	-1.20098	1.45495	0.22345	-3.85369	1.28295	3.11635	1.14261	0.0581377	-1.87359	0.116007	3.18873e-07	0.231605	0.147717	0.823481	0.000170405	0.201437	0.00218486
Fujian	119.306	26.0753	-0.52727	-0.70367	-0.325726	-0.201545	0.895771	0.170339	0.00218514	-0.0758865	-0.349211	-0.21401	0.0284736	-0.630395	0.229142	0.278904	0.0475375	0.144632	-0.158819	-0.0196861	0.157492	0.145648	0.211491	0.117169	0.139457	0.135041	0.0906927	0.14386	0.159528	0.167033	0.137651	-0.481844	-2.39763	-1.01191	0.243013	-4.52037	1.69684	3.07527	0.330442	0.90662	-0.950824	-0.143014	0.630601	0.0176989	0.313168	0.808319	1.22385e-05	0.0917477	0.00248903
Jiangxi	115.892	28.6765	0.0830222	-0.144767	0.0155909	0.0674313	0.874675	0.204606	0.000319668	-0.195848	-0.242624	-0.00843333	0.0838909	-0.515531	0.196834	0.301544	0.177081	0.078804	-0.287647	-0.0285284	0.109488	0.134976	0.170532	0.118075	0.14871	0.134451	0.0902004	0.164897	0.126875	0.174475	0.101893	-1.78875	-1.79753	-0.049453	0.710491	-3.46668	1.46398	3.34305	1.07389	0.621115	-1.64864	-0.279985	0.0756203	0.0742101	0.960622	0.478474	0.000683072	0.145237	0.00104038
Shandong	117.001	36.6758	-0.818287	0.538601	-0.890434	0.0721469	0.896482	0.274443	0.000589884	-0.398351	-0.0899246	0.0603449	0.02539	-0.319487	0.0308201	0.241607	0.0533105	0.0107223	-0.191776	0.0313978	0.0645622	0.0848195	0.0633299	0.0997363	0.106949	0.102413	0.0940789	0.138089	0.0629562	0.152169	0.0762393	-6.17004	-1.06019	0.952866	0.254571	-2.98729	0.300938	2.56813	0.386059	0.170314	-1.26028	0.411833	5.76932e-09	0.290719	0.342151	0.799394	0.00327616	0.763868	0.0111761
Henan	113.665	34.758	-0.0486046	0.478008	-0.0654955	0.0168908	0.863041	0.20914	2.07378e-05	-0.357193	-0.0830333	0.117041	0.0154689	-0.290339	-0.0207244	0.276303	0.0911844	0.0230652	-0.234005	0.00749188	0.0588326	0.0895857	0.0693935	0.0952819	0.109244	0.126196	0.0931965	0.124288	0.0676095	0.14202	0.0851294	-6.07134	-0.926858	1.68662	0.162349	-2.65771	-0.164224	2.96474	0.733652	0.341153	-1.64769	0.0880058	9.49407e-09	0.35545	0.0937009	0.871244	0.00869733	0.86977	0.00351183
Hubei	114.299	30.5844	0.275629	-0.179644	-0.192848	0.468476	0.862454	0.221879	0.0174831	-0.29755	-0.140287	0.134916	0.0238722	-0.459423	0.0908331	0.294965	0.145425	0.070983	-0.258119	0.00903	0.0646148	0.108244	0.0827624	0.10649	0.12954	0.131379	0.0892739	0.134319	0.103326	0.148859	0.0876145	-4.60499	-1.29602	1.63016	0.224173	-3.54657	0.691381	3.30405	1.08268	0.686981	-1.73398	0.103065	8.58151e-06	0.196907	0.105111	0.82292	0.000517395	0.490367	0.00118527
Hunan	112.982	28.1941	0.431796	0.409605	0.311544	0.120252	0.857876	0.441821	0.00445766	-0.164526	-0.349608	-0.151545	0.0171546	-0.71816	-0.23176	0.371116	-0.26465	0.466502	0.0454073	-0.0921201	0.141152	0.147296	0.241065	0.0971415	0.137957	0.191015	0.113174	0.143818	0.125567	0.162128	0.100537	-1.16559	-2.37351	-0.628648	0.176593	-5.20567	-1.21331	3.27917	-1.84017	3.71518	0.28007	-0.916284	0.24558	0.0188531	0.530511	0.86006	6.09403e-07	0.22687	0.0012873
Guangdong	113.281	23.1252	0.201015	0.722036	0.358172	-0.157157	0.884391	0.385587	0.0054839	-0.0178869	-0.262539	-0.203938	0.0198214	-0.553917	-0.225847	0.337729	-0.194284	0.490201	-0.0630645	-0.138818	0.125914	0.123564	0.210836	0.0896887	0.12097	0.138978	0.112264	0.119324	0.112755	0.139614	0.0960651	-0.142056	-2.12472	-0.967284	0.221002	-4.57895	-1.62505	3.00834	-1.62821	4.3475	-0.451706	-1.44504	0.887221	0.0352063	0.334919	0.825383	9.57667e-06	0.106196	0.0030693
Guangxi	108.32	22.824	0.797922	0.0699598	0.498706	0.299217	0.832296	0.186205	0.00547212	-0.560544	-0.0122831	0.566972	0.0601949	-0.252517	-0.7881	0.460382	-0.299185	0.638295	-0.0633095	-0.429119	0.148191	0.128997	0.22382	0.100014	0.140439	0.198751	0.116668	0.133233	0.133805	0.157767	0.14615	-3.78257	-0.0952198	2.53316	0.601863	-1.79805	-3.96527	3.94609	-2.24557	4.77033	-0.401283	-2.93615	0.000221691	0.924264	0.0123041	0.548151	0.0741279	0.000111972	0.000120424
Hainan	110.331	20.032	0.70794	-0.387997	0.654571	0.0533692	0.852134	0.195739	0.000187364	-0.310509	-0.0553629	0.25111	0.0242787	-0.359204	-0.588937	0.423627	-0.23739	0.653957	-0.102492	-0.280867	0.133765	0.126208	0.218901	0.0950376	0.125848	0.169875	0.116575	0.12367	0.126148	0.15118	0.108973	-2.32131	-0.438665	1.14714	0.255464	-2.85426	-3.46689	3.63394	-1.91955	5.18403	-0.677946	-2.57741	0.0215814	0.661519	0.253104	0.798705	0.00490804	0.000682594	0.000379811
Chongqing	106.505	29.5332	0.202255	-0.32037	0.338192	-0.135937	0.8047	0.268408	0.00201445	-0.160698	-0.0571219	0.215155	-0.112258	0.0279308	-0.445625	0.316063	-0.126087	0.303332	-0.146226	-0.473219	0.104774	0.119771	0.0760638	0.104034	0.196737	0.174933	0.126602	0.158286	0.132796	0.160203	0.157118	-1.53376	-0.476924	2.82861	-1.07905	0.141971	-2.5474	2.49651	-0.796576	2.2842	-0.91275	-3.01188	0.127141	0.634092	0.00529761	0.282252	0.887289	0.011833	0.0135947
Sichuan	104.066	30.6595	0.0302228	0.108825	-0.250535	0.280758	0.763852	0.250006	0.00761587	-0.119322	0.100131	0.360002	-0.292442	0.0592061	-0.130268	0.071144	0.226006	0.182787	-0.346423	-0.82343	0.134744	0.156866	0.0900666	0.125817	0.262368	0.203662	0.151762	0.190047	0.142427	0.185594	0.167358	-0.885545	0.638325	3.99706	-2.32435	0.22566	-0.63963	0.468786	1.18921	1.28337	-1.86656	-4.92018	0.377243	0.52421	9.91886e-05	0.0214133	0.821765	0.523364	0.639886
Guizhou	106.713	26.5783	1.51034	0.774802	0.940279	0.570064	0.82139	0.18588	0.0198118	-0.346008	-0.0496655	0.39233	0.00220604	0.0918568	-0.750209	0.359827	-0.160601	0.475268	-0.130017	-0.531627	0.12236	0.124018	0.161362	0.099568	0.197879	0.193003	0.127098	0.157079	0.135397	0.159649	0.173149	-2.82779	-0.400471	2.43137	0.0221561	0.464208	-3.88704	2.83111	-1.02242	3.51017	-0.814393	-3.07035	0.00531047	0.689365	0.0161894	0.982352	0.643154	0.000150438	0.00525848
Yunnan	102.712	25.0406	-0.308636	-0.83995	0.185201	-0.493837	0.818575	0.219675	0.0191257	-0.0156901	-0.185243	0.183532	-0.048266	0.478263	-0.453268	0.196853	0.277073	0.221427	-0.452137	-0.814432	0.0974217	0.129136	0.103681	0.0866417	0.1792	0.106994	0.11478	0.167664	0.110069	0.154981	0.161535	-0.161053	-1.43447	1.77016	-0.557076	2.66889	-4.2364	1.71504	1.65255	2.01171	-2.91738	-5.04184	0.872263	0.153464	0.0786794	0.578284	0.00842587	3.89567e-05	0.0883487
Tibet	91.1322	29.6604	1.97141	0.757459	2.2305	-0.25909	0.845967	0.279503	0.00785676	-0.382841	0.814392	1.11386	-0.421693	-0.0565684	-0.231354	-1.0919	0.556667	0.630032	-0.0205457	-2.19428	0.136905	0.14396	0.0848404	0.100458	0.218326	0.0958328	0.149009	0.202409	0.108919	0.183918	0.228707	-2.7964	5.65709	13.1289	-4.19773	-0.2591	-2.41414	-7.32773	2.75021	5.7844	-0.111711	-9.5943	0.00582661	7.29881e-08	6.7169e-27	4.54249e-05	0.795904	0.0169455	1.2324e-11
Shaanxi	108.948	34.2632	-0.274428	-0.675024	-0.0294673	-0.24496	0.681612	0.199889	0.00407288	-0.116084	0.178642	0.293038	-0.26132	-0.177752	-0.208244	0.0605457	-0.312354	0.0115706	0.196276	-0.190913	0.0964972	0.111918	0.0770448	0.0986878	0.162462	0.175538	0.131545	0.15623	0.130625	0.20767	0.145902	-1.20298	1.5962	3.80348	-2.64795	-1.09412	-1.18632	0.460268	-1.99932	0.0885783	0.945133	-1.3085	0.23083	0.112495	0.000205267	0.00894114	0.275612	0.237323	0.645973
Gansu	103.824	36.058	-0.099421	-0.688941	0.0826631	-0.182084	0.729005	0.261145	0.0034477	-0.122904	0.450979	0.515992	-0.564717	-0.547447	0.310388	0.0177547	-0.263541	-0.0231289	0.0882387	-0.58956	0.0941077	0.119088	0.0835502	0.103563	0.153494	0.233345	0.158301	0.171645	0.144498	0.218047	0.146975	-1.306	3.78695	6.17583	-5.45286	-3.56656	1.33017	0.112158	-1.53539	-0.160064	0.404678	-4.01131	0.193501	0.000218153	5.60217e-09	1.93243e-07	0.000482296	0.18543	0.910844
Qinghai	101.779	36.6232	0.810564	0.16362	0.766259	0.0443051	0.74608	0.316128	0.000288431	-0.154534	0.419398	0.57162	-0.577186	-0.477342	0.132629	-0.0829961	-0.0930926	0.0862063	-0.0298682	-0.689926	0.109158	0.128948	0.0809162	0.0965328	0.156375	0.147706	0.152579	0.179037	0.117504	0.23341	0.170463	-1.41569	3.25245	7.06434	-5.97917	-3.05254	0.897923	-0.543954	-0.519962	0.733647	-0.127964	-4.04736	0.158886	0.00140595	5.22485e-11	1.50547e-08	0.00267367	0.370628	0.58726
Ningxia	106.278	38.4664	-0.436792	0.0070422	-0.832046	0.395254	0.735251	0.293405	0.0199572	-0.0242748	0.435137	0.474042	-0.508528	-0.436039	0.0512824	-0.08565	-0.447124	0.0119113	0.308255	-0.336195	0.0707606	0.107596	0.0769543	0.102004	0.121643	0.168971	0.120183	0.149155	0.0867568	0.166801	0.118821	-0.343055	4.04418	6.16004	-4.98538	-3.58459	0.303498	-0.712666	-2.99772	0.137295	1.84804	-2.82942	0.732025	8.27709e-05	6.06899e-09	1.6478e-06	0.000452579	0.76192	0.477131
Xinjiang	87.6177	43.7928	2.66549	1.63732	1.74187	0.92362	0.822776	0.278575	0.0992586	-0.277235	1.02229	1.16493	-0.404038	-0.734925	-0.297491	-1.39942	-1.07706	0.609564	1.61732	-1.52976	0.109762	0.129492	0.0700649	0.0990737	0.14703	0.094324	0.137698	0.171853	0.113809	0.219597	0.1718	-2.52578	7.89456	16.6264	-4.07815	-4.99846	-3.15392	-10.163	-6.26736	5.35602	7.36491	-8.90431	0.012555	5.09426e-13	3.38943e-36	7.25812e-05	1.55451e-06	0.00193722	6.89691e-19
	2015	2015	2015	2015	2015	2015	2015	2015	2015	2015	2015	2015	2015	2015	2015	2015	2015	2015	2015	2015	2015	2015	2015	2015	2015	2015	2015	2015	2015	2015	2015	2015	2015	2015	2015	2015	2015	2015	2015	2015	2015	2015	2015	2015	2015	2015	2015	2015	2015
Beijing	116.405	39.905	-0.904551	-0.88599	-0.830194	-0.0743568	0.86024	0.24721	0.000524304	-0.443774	-0.0804833	0.0388933	0.0289884	-0.213953	0.00870356	0.283747	0.0736912	0.0247181	-0.210415	-0.0512782	0.091339	0.10981	0.0631141	0.113647	0.110336	0.118569	0.109363	0.175487	0.0680455	0.199806	0.100951	-4.85854	-0.732929	0.616239	0.255074	-1.93911	0.0734051	2.59455	0.419924	0.363259	-1.0531	-0.507953	2.88461e-06	0.464716	0.538647	0.799006	0.0543161	0.941579	0.0103861
Tianjin	117.19	39.1256	-1.21317	-0.324709	-1.14896	-0.0642109	0.883312	0.23521	0.000360422	-0.440522	-0.0834789	0.028293	0.0330793	-0.268335	0.0347534	0.257163	0.0412594	0.0160386	-0.178535	-0.00942647	0.0808893	0.0962229	0.0626841	0.109563	0.110311	0.108306	0.10389	0.165602	0.065473	0.184646	0.0862914	-5.44598	-0.867557	0.451358	0.30192	-2.43254	0.320881	2.47534	0.249147	0.244965	-0.966907	-0.10924	1.9961e-07	0.386987	0.652366	0.76312	0.0161391	0.748736	0.0143943
Hebei	114.502	38.0455	-0.554042	0.357926	-0.543933	-0.0101088	0.825679	0.212971	7.63768e-06	-0.398965	-0.0927236	0.081026	0.0296492	-0.217312	-0.0535497	0.278416	0.0975469	0.0276905	-0.240725	-0.0191795	0.0791621	0.108821	0.0701645	0.108185	0.109806	0.142192	0.10881	0.15654	0.0700746	0.181407	0.108548	-5.03984	-0.852077	1.1548	0.274059	-1.97904	-0.376602	2.55874	0.623144	0.395158	-1.32698	-0.176692	1.29191e-06	0.395495	0.249961	0.784407	0.0495941	0.706988	0.0114694
Shanxi	112.549	37.857	-0.64799	-0.0793096	-0.548003	-0.0999871	0.718674	0.200977	0.000684128	-0.392544	-0.0779778	0.0840209	0.0109049	-0.150996	-0.0909444	0.307814	0.092876	0.0362185	-0.234002	-0.065443	0.0844331	0.118413	0.0724678	0.10265	0.113278	0.156412	0.11948	0.163202	0.0722645	0.187156	0.126136	-4.64918	-0.658526	1.15942	0.106234	-1.33297	-0.581442	2.57627	0.569085	0.501193	-1.25031	-0.518827	7.11665e-06	0.511183	0.248078	0.915535	0.184512	0.561792	0.0109272
Inner Mongolia	111.671	40.8183	-0.51438	-0.36308	-0.538388	0.0240073	0.675703	0.249792	5.56061e-05	-0.335703	0.00576249	0.129136	-0.0761601	-0.171183	-0.0972811	0.237203	-0.00670201	0.0507807	-0.139013	-0.120717	0.10115	0.1251	0.0750293	0.111135	0.124718	0.16503	0.137245	0.184511	0.0725579	0.208086	0.124815	-3.31886	0.046063	1.72113	-0.685292	-1.37256	-0.589476	1.72831	-0.0363232	0.699864	-0.668057	-0.967168	0.00112814	0.96332	0.0872346	0.49419	0.171885	0.556406	0.0859364
Liaoning	123.429	41.7968	-0.365401	0.653735	-0.422257	0.0568557	0.924355	0.188233	0.000200726	-0.481866	-0.00660263	-0.0270581	0.177227	-0.457326	0.126038	0.0974815	-0.325855	0.0448293	0.159626	-0.0150923	0.086243	0.0900476	0.0663228	0.114684	0.106081	0.102245	0.0967717	0.14105	0.0653871	0.164821	0.083955	-5.5873	-0.0733237	-0.407976	1.54535	-4.31111	1.2327	1.00733	-2.31021	0.685597	0.968482	-0.179767	1.02051e-07	0.941644	0.683858	0.124315	2.88731e-05	0.219566	0.315354
Jilin	125.325	43.8868	-0.297729	-0.561172	-0.245918	-0.0518112	0.924718	0.162718	0.000135444	-0.489104	-0.00481838	-0.0316767	0.210987	-0.469818	0.121325	0.0779424	-0.368497	0.0524715	0.198055	-0.0187692	0.0933293	0.0946488	0.0683984	0.120978	0.10945	0.105891	0.100074	0.148426	0.0659907	0.174306	0.0869872	-5.24063	-0.050908	-0.463122	1.74402	-4.29255	1.14576	0.778844	-2.4827	0.795135	1.13625	-0.215769	5.19104e-07	0.959465	0.643931	0.0831515	3.11149e-05	0.253671	0.437267
Heilongjiang	126.642	45.757	0.452866	0.155122	0.224987	0.227879	0.924278	0.224998	0.00422867	-0.497241	-0.00365156	-0.0340019	0.230876	-0.473237	0.119842	0.0671111	-0.390152	0.0568052	0.219317	-0.023619	0.0990755	0.0984582	0.0698907	0.126409	0.112232	0.108805	0.102764	0.15333	0.0665146	0.18126	0.0899765	-5.01881	-0.0370874	-0.486501	1.82641	-4.2166	1.10145	0.653061	-2.54452	0.854026	1.20996	-0.262502	1.41946e-06	0.970463	0.627304	0.0697244	4.21494e-05	0.272421	0.514691
Shanghai	121.473	31.2317	-1.01387	0.125899	-1.02206	0.0081898	0.905301	0.191582	4.27418e-06	-0.320636	-0.135409	0.054525	0.0439243	-0.399419	0.152351	0.25814	0.136835	0.016698	-0.25698	-0.0111046	0.070682	0.0860367	0.0657885	0.112193	0.101568	0.0985172	0.0866797	0.128477	0.0750635	0.143929	0.0852181	-4.53632	-1.57385	0.828792	0.391508	-3.93253	1.54644	2.97809	1.06505	0.222452	-1.78546	-0.130308	1.14506e-05	0.117575	0.408505	0.695963	0.000126765	0.12405	0.00337045
Jiangsu	118.767	32.0415	-0.717398	-0.15909	-0.587781	-0.129617	0.905218	0.149006	0.000751443	-0.337138	-0.110681	0.0881909	0.0274107	-0.397946	0.140707	0.257761	0.131703	0.011994	-0.24849	0.000815916	0.0685784	0.0905645	0.0761909	0.108268	0.102412	0.105182	0.0889724	0.124125	0.0696811	0.13825	0.082337	-4.91609	-1.22212	1.1575	0.253174	-3.88574	1.33775	2.89709	1.06105	0.172127	-1.7974	0.00990947	2.24006e-06	0.22353	0.248861	0.800471	0.000151171	0.18295	0.00431557
Zhejiang	120.154	30.2875	-0.437784	0.0378609	-0.326861	-0.110923	0.90404	0.148259	0.0005466	-0.32826	-0.147165	0.0726197	0.0479394	-0.408033	0.171547	0.280846	0.159649	-0.00456113	-0.264882	-0.000588109	0.067265	0.0824659	0.0707015	0.103965	0.103163	0.10298	0.0822597	0.123969	0.0719875	0.137283	0.0817677	-4.8801	-1.78456	1.02713	0.461112	-3.95524	1.66583	3.41413	1.28782	-0.0633601	-1.92946	-0.00719244	2.62439e-06	0.0763018	0.30597	0.645369	0.00011632	0.0977798	0.000817954
Anhui	117.283	31.8612	-0.2484	-1.00413	-0.115142	-0.133258	0.901166	0.267518	0.00192472	-0.345632	-0.105408	0.106658	0.0227117	-0.395055	0.134933	0.269253	0.138918	0.00387065	-0.25069	0.0090723	0.0646529	0.0877688	0.0733064	0.101641	0.102514	0.105174	0.0864001	0.121579	0.0665773	0.133802	0.0782048	-5.34595	-1.20098	1.45495	0.22345	-3.85369	1.28295	3.11635	1.14261	0.0581377	-1.87359	0.116007	3.18873e-07	0.231605	0.147717	0.823481	0.000170405	0.201437	0.00218486
Fujian	119.306	26.0753	-0.586019	-0.672634	-0.379075	-0.206944	0.895771	0.1558	0.00203519	-0.0758865	-0.349211	-0.21401	0.0284736	-0.630395	0.229142	0.278904	0.0475375	0.144632	-0.158819	-0.0196861	0.157492	0.145648	0.211491	0.117169	0.139457	0.135041	0.0906927	0.14386	0.159528	0.167033	0.137651	-0.481844	-2.39763	-1.01191	0.243013	-4.52037	1.69684	3.07527	0.330442	0.90662	-0.950824	-0.143014	0.630601	0.0176989	0.313168	0.808319	1.22385e-05	0.0917477	0.00248903
Jiangxi	115.892	28.6765	0.0785603	-0.207637	0.0462318	0.0323285	0.874675	0.172879	5.7411e-05	-0.195848	-0.242624	-0.00843333	0.0838909	-0.515531	0.196834	0.301544	0.177081	0.078804	-0.287647	-0.0285284	0.109488	0.134976	0.170532	0.118075	0.14871	0.134451	0.0902004	0.164897	0.126875	0.174475	0.101893	-1.78875	-1.79753	-0.049453	0.710491	-3.46668	1.46398	3.34305	1.07389	0.621115	-1.64864	-0.279985	0.0756203	0.0742101	0.960622	0.478474	0.000683072	0.145237	0.00104038
Shandong	117.001	36.6758	-0.877532	-0.0249906	-0.968192	0.0906607	0.896482	0.193138	0.000530065	-0.398351	-0.0899246	0.0603449	0.02539	-0.319487	0.0308201	0.241607	0.0533105	0.0107223	-0.191776	0.0313978	0.0645622	0.0848195	0.0633299	0.0997363	0.106949	0.102413	0.0940789	0.138089	0.0629562	0.152169	0.0762393	-6.17004	-1.06019	0.952866	0.254571	-2.98729	0.300938	2.56813	0.386059	0.170314	-1.26028	0.411833	5.76932e-09	0.290719	0.342151	0.799394	0.00327616	0.763868	0.0111761
Henan	113.665	34.758	-0.141809	0.0218172	-0.185923	0.0441136	0.863041	0.144412	8.3453e-05	-0.357193	-0.0830333	0.117041	0.0154689	-0.290339	-0.0207244	0.276303	0.0911844	0.0230652	-0.234005	0.00749188	0.0588326	0.0895857	0.0693935	0.0952819	0.109244	0.126196	0.0931965	0.124288	0.0676095	0.14202	0.0851294	-6.07134	-0.926858	1.68662	0.162349	-2.65771	-0.164224	2.96474	0.733652	0.341153	-1.64769	0.0880058	9.49407e-09	0.35545	0.0937009	0.871244	0.00869733	0.86977	0.00351183
Hubei	114.299	30.5844	0.239933	-0.122829	-0.115118	0.355051	0.862454	0.12435	0.00444415	-0.29755	-0.140287	0.134916	0.0238722	-0.459423	0.0908331	0.294965	0.145425	0.070983	-0.258119	0.00903	0.0646148	0.108244	0.0827624	0.10649	0.12954	0.131379	0.0892739	0.134319	0.103326	0.148859	0.0876145	-4.60499	-1.29602	1.63016	0.224173	-3.54657	0.691381	3.30405	1.08268	0.686981	-1.73398	0.103065	8.58151e-06	0.196907	0.105111	0.82292	0.000517395	0.490367	0.00118527
Hunan	112.982	28.1941	0.360405	0.214072	0.302679	0.0577261	0.857876	0.235067	0.000291013	-0.164526	-0.349608	-0.151545	0.0171546	-0.71816	-0.23176	0.371116	-0.26465	0.466502	0.0454073	-0.0921201	0.141152	0.147296	0.241065	0.0971415	0.137957	0.191015	0.113174	0.143818	0.125567	0.162128	0.100537	-1.16559	-2.37351	-0.628648	0.176593	-5.20567	-1.21331	3.27917	-1.84017	3.71518	0.28007	-0.916284	0.24558	0.0188531	0.530511	0.86006	6.09403e-07	0.22687	0.0012873
Guangdong	113.281	23.1252	0.140284	0.580566	-0.0437158	0.183999	0.884391	0.171301	0.00183578	-0.0178869	-0.262539	-0.203938	0.0198214	-0.553917	-0.225847	0.337729	-0.194284	0.490201	-0.0630645	-0.138818	0.125914	0.123564	0.210836	0.0896887	0.12097	0.138978	0.112264	0.119324	0.112755	0.139614	0.0960651	-0.142056	-2.12472	-0.967284	0.221002	-4.57895	-1.62505	3.00834	-1.62821	4.3475	-0.451706	-1.44504	0.887221	0.0352063	0.334919	0.825383	9.57667e-06	0.106196	0.0030693
Guangxi	108.32	22.824	0.692819	0.0170021	0.48267	0.210149	0.832296	0.123383	0.00154139	-0.560544	-0.0122831	0.566972	0.0601949	-0.252517	-0.7881	0.460382	-0.299185	0.638295	-0.0633095	-0.429119	0.148191	0.128997	0.22382	0.100014	0.140439	0.198751	0.116668	0.133233	0.133805	0.157767	0.14615	-3.78257	-0.0952198	2.53316	0.601863	-1.79805	-3.96527	3.94609	-2.24557	4.77033	-0.401283	-2.93615	0.000221691	0.924264	0.0123041	0.548151	0.0741279	0.000111972	0.000120424
Hainan	110.331	20.032	0.73025	-0.268259	0.53479	0.19546	0.852134	0.194206	0.00248399	-0.310509	-0.0553629	0.25111	0.0242787	-0.359204	-0.588937	0.423627	-0.23739	0.653957	-0.102492	-0.280867	0.133765	0.126208	0.218901	0.0950376	0.125848	0.169875	0.116575	0.12367	0.126148	0.15118	0.108973	-2.32131	-0.438665	1.14714	0.255464	-2.85426	-3.46689	3.63394	-1.91955	5.18403	-0.677946	-2.57741	0.0215814	0.661519	0.253104	0.798705	0.00490804	0.000682594	0.000379811
Chongqing	106.505	29.5332	0.162098	-0.378809	0.246994	-0.0848962	0.8047	0.175269	0.00040372	-0.160698	-0.0571219	0.215155	-0.112258	0.0279308	-0.445625	0.316063	-0.126087	0.303332	-0.146226	-0.473219	0.104774	0.119771	0.0760638	0.104034	0.196737	0.174933	0.126602	0.158286	0.132796	0.160203	0.157118	-1.53376	-0.476924	2.82861	-1.07905	0.141971	-2.5474	2.49651	-0.796576	2.2842	-0.91275	-3.01188	0.127141	0.634092	0.00529761	0.282252	0.887289	0.011833	0.0135947
Sichuan	104.066	30.6595	-0.0329879	0.0590355	-0.115186	0.0821979	0.763852	0.191033	0.000428736	-0.119322	0.100131	0.360002	-0.292442	0.0592061	-0.130268	0.071144	0.226006	0.182787	-0.346423	-0.82343	0.134744	0.156866	0.0900666	0.125817	0.262368	0.203662	0.151762	0.190047	0.142427	0.185594	0.167358	-0.885545	0.638325	3.99706	-2.32435	0.22566	-0.63963	0.468786	1.18921	1.28337	-1.86656	-4.92018	0.377243	0.52421	9.91886e-05	0.0214133	0.821765	0.523364	0.639886
Guizhou	106.713	26.5783	1.61123	0.748784	1.26537	0.345859	0.82139	0.184845	0.00723346	-0.346008	-0.0496655	0.39233	0.00220604	0.0918568	-0.750209	0.359827	-0.160601	0.475268	-0.130017	-0.531627	0.12236	0.124018	0.161362	0.099568	0.197879	0.193003	0.127098	0.157079	0.135397	0.159649	0.173149	-2.82779	-0.400471	2.43137	0.0221561	0.464208	-3.88704	2.83111	-1.02242	3.51017	-0.814393	-3.07035	0.00531047	0.689365	0.0161894	0.982352	0.643154	0.000150438	0.00525848
Yunnan	102.712	25.0406	-0.34805	-0.862721	0.159127	-0.507177	0.818575	0.164915	0.0132233	-0.0156901	-0.185243	0.183532	-0.048266	0.478263	-0.453268	0.196853	0.277073	0.221427	-0.452137	-0.814432	0.0974217	0.129136	0.103681	0.0866417	0.1792	0.106994	0.11478	0.167664	0.110069	0.154981	0.161535	-0.161053	-1.43447	1.77016	-0.557076	2.66889	-4.2364	1.71504	1.65255	2.01171	-2.91738	-5.04184	0.872263	0.153464	0.0786794	0.578284	0.00842587	3.89567e-05	0.0883487
Tibet	91.1322	29.6604	1.77831	1.84486	1.38598	0.392327	0.845967	0.880522	2.06385	-0.382841	0.814392	1.11386	-0.421693	-0.0565684	-0.231354	-1.0919	0.556667	0.630032	-0.0205457	-2.19428	0.136905	0.14396	0.0848404	0.100458	0.218326	0.0958328	0.149009	0.202409	0.108919	0.183918	0.228707	-2.7964	5.65709	13.1289	-4.19773	-0.2591	-2.41414	-7.32773	2.75021	5.7844	-0.111711	-9.5943	0.00582661	7.29881e-08	6.7169e-27	4.54249e-05	0.795904	0.0169455	1.2324e-11
Shaanxi	108.948	34.2632	-0.292523	-0.656195	-0.0502237	-0.2423	0.681612	0.155573	0.00278444	-0.116084	0.178642	0.293038	-0.26132	-0.177752	-0.208244	0.0605457	-0.312354	0.0115706	0.196276	-0.190913	0.0964972	0.111918	0.0770448	0.0986878	0.162462	0.175538	0.131545	0.15623	0.130625	0.20767	0.145902	-1.20298	1.5962	3.80348	-2.64795	-1.09412	-1.18632	0.460268	-1.99932	0.0885783	0.945133	-1.3085	0.23083	0.112495	0.000205267	0.00894114	0.275612	0.237323	0.645973
Gansu	103.824	36.058	-0.335655	-0.870799	-0.104815	-0.23084	0.729005	0.205549	0.00377246	-0.122904	0.450979	0.515992	-0.564717	-0.547447	0.310388	0.0177547	-0.263541	-0.0231289	0.0882387	-0.58956	0.0941077	0.119088	0.0835502	0.103563	0.153494	0.233345	0.158301	0.171645	0.144498	0.218047	0.146975	-1.306	3.78695	6.17583	-5.45286	-3.56656	1.33017	0.112158	-1.53539	-0.160064	0.404678	-4.01131	0.193501	0.000218153	5.60217e-09	1.93243e-07	0.000482296	0.18543	0.910844
Qinghai	101.779	36.6232	1.35839	0.752826	0.845962	0.512427	0.74608	0.135639	0.0103629	-0.154534	0.419398	0.57162	-0.577186	-0.477342	0.132629	-0.0829961	-0.0930926	0.0862063	-0.0298682	-0.689926	0.109158	0.128948	0.0809162	0.0965328	0.156375	0.147706	0.152579	0.179037	0.117504	0.23341	0.170463	-1.41569	3.25245	7.06434	-5.97917	-3.05254	0.897923	-0.543954	-0.519962	0.733647	-0.127964	-4.04736	0.158886	0.00140595	5.22485e-11	1.50547e-08	0.00267367	0.370628	0.58726
Ningxia	106.278	38.4664	-0.650221	-0.446329	-0.248868	-0.401353	0.735251	0.278583	0.0187437	-0.0242748	0.435137	0.474042	-0.508528	-0.436039	0.0512824	-0.08565	-0.447124	0.0119113	0.308255	-0.336195	0.0707606	0.107596	0.0769543	0.102004	0.121643	0.168971	0.120183	0.149155	0.0867568	0.166801	0.118821	-0.343055	4.04418	6.16004	-4.98538	-3.58459	0.303498	-0.712666	-2.99772	0.137295	1.84804	-2.82942	0.732025	8.27709e-05	6.06899e-09	1.6478e-06	0.000452579	0.76192	0.477131
Xinjiang	87.6177	43.7928	2.87718	1.54432	3.05516	-0.177976	0.822776	0.206525	0.00225866	-0.277235	1.02229	1.16493	-0.404038	-0.734925	-0.297491	-1.39942	-1.07706	0.609564	1.61732	-1.52976	0.109762	0.129492	0.0700649	0.0990737	0.14703	0.094324	0.137698	0.171853	0.113809	0.219597	0.1718	-2.52578	7.89456	16.6264	-4.07815	-4.99846	-3.15392	-10.163	-6.26736	5.35602	7.36491	-8.90431	0.012555	5.09426e-13	3.38943e-36	7.25812e-05	1.55451e-06	0.00193722	6.89691e-19
	2016	2016	2016	2016	2016	2016	2016	2016	2016	2016	2016	2016	2016	2016	2016	2016	2016	2016	2016	2016	2016	2016	2016	2016	2016	2016	2016	2016	2016	2016	2016	2016	2016	2016	2016	2016	2016	2016	2016	2016	2016	2016	2016	2016	2016	2016	2016	2016	2016
Beijing	116.405	39.905	-0.928348	-0.614367	-0.911141	-0.0172069	0.86024	0.212139	2.19962e-05	-0.443774	-0.0804833	0.0388933	0.0289884	-0.213953	0.00870356	0.283747	0.0736912	0.0247181	-0.210415	-0.0512782	0.091339	0.10981	0.0631141	0.113647	0.110336	0.118569	0.109363	0.175487	0.0680455	0.199806	0.100951	-4.85854	-0.732929	0.616239	0.255074	-1.93911	0.0734051	2.59455	0.419924	0.363259	-1.0531	-0.507953	2.88461e-06	0.464716	0.538647	0.799006	0.0543161	0.941579	0.0103861
Tianjin	117.19	39.1256	-1.17301	-0.248677	-1.16657	-0.00643591	0.883312	0.195556	2.72094e-06	-0.440522	-0.0834789	0.028293	0.0330793	-0.268335	0.0347534	0.257163	0.0412594	0.0160386	-0.178535	-0.00942647	0.0808893	0.0962229	0.0626841	0.109563	0.110311	0.108306	0.10389	0.165602	0.065473	0.184646	0.0862914	-5.44598	-0.867557	0.451358	0.30192	-2.43254	0.320881	2.47534	0.249147	0.244965	-0.966907	-0.10924	1.9961e-07	0.386987	0.652366	0.76312	0.0161391	0.748736	0.0143943
Hebei	114.502	38.0455	-0.573129	0.0749407	-0.611265	0.038136	0.825679	0.178283	8.34751e-05	-0.398965	-0.0927236	0.081026	0.0296492	-0.217312	-0.0535497	0.278416	0.0975469	0.0276905	-0.240725	-0.0191795	0.0791621	0.108821	0.0701645	0.108185	0.109806	0.142192	0.10881	0.15654	0.0700746	0.181407	0.108548	-5.03984	-0.852077	1.1548	0.274059	-1.97904	-0.376602	2.55874	0.623144	0.395158	-1.32698	-0.176692	1.29191e-06	0.395495	0.249961	0.784407	0.0495941	0.706988	0.0114694
Shanxi	112.549	37.857	-0.739212	-0.264128	-0.588383	-0.150829	0.718674	0.168733	0.00120756	-0.392544	-0.0779778	0.0840209	0.0109049	-0.150996	-0.0909444	0.307814	0.092876	0.0362185	-0.234002	-0.065443	0.0844331	0.118413	0.0724678	0.10265	0.113278	0.156412	0.11948	0.163202	0.0722645	0.187156	0.126136	-4.64918	-0.658526	1.15942	0.106234	-1.33297	-0.581442	2.57627	0.569085	0.501193	-1.25031	-0.518827	7.11665e-06	0.511183	0.248078	0.915535	0.184512	0.561792	0.0109272
Inner Mongolia	111.671	40.8183	-0.499755	-0.396926	-0.557604	0.0578488	0.675703	0.175325	0.000187538	-0.335703	0.00576249	0.129136	-0.0761601	-0.171183	-0.0972811	0.237203	-0.00670201	0.0507807	-0.139013	-0.120717	0.10115	0.1251	0.0750293	0.111135	0.124718	0.16503	0.137245	0.184511	0.0725579	0.208086	0.124815	-3.31886	0.046063	1.72113	-0.685292	-1.37256	-0.589476	1.72831	-0.0363232	0.699864	-0.668057	-0.967168	0.00112814	0.96332	0.0872346	0.49419	0.171885	0.556406	0.0859364
Liaoning	123.429	41.7968	-0.422911	0.316174	-0.218493	-0.204417	0.924355	0.185155	0.00253304	-0.481866	-0.00660263	-0.0270581	0.177227	-0.457326	0.126038	0.0974815	-0.325855	0.0448293	0.159626	-0.0150923	0.086243	0.0900476	0.0663228	0.114684	0.106081	0.102245	0.0967717	0.14105	0.0653871	0.164821	0.083955	-5.5873	-0.0733237	-0.407976	1.54535	-4.31111	1.2327	1.00733	-2.31021	0.685597	0.968482	-0.179767	1.02051e-07	0.941644	0.683858	0.124315	2.88731e-05	0.219566	0.315354
Jilin	125.325	43.8868	-0.463564	-0.481116	-0.370342	-0.0932222	0.924718	0.120665	0.000294805	-0.489104	-0.00481838	-0.0316767	0.210987	-0.469818	0.121325	0.0779424	-0.368497	0.0524715	0.198055	-0.0187692	0.0933293	0.0946488	0.0683984	0.120978	0.10945	0.105891	0.100074	0.148426	0.0659907	0.174306	0.0869872	-5.24063	-0.050908	-0.463122	1.74402	-4.29255	1.14576	0.778844	-2.4827	0.795135	1.13625	-0.215769	5.19104e-07	0.959465	0.643931	0.0831515	3.11149e-05	0.253671	0.437267
Heilongjiang	126.642	45.757	0.290006	-0.0498835	0.0773478	0.212658	0.924278	0.128347	0.00166067	-0.497241	-0.00365156	-0.0340019	0.230876	-0.473237	0.119842	0.0671111	-0.390152	0.0568052	0.219317	-0.023619	0.0990755	0.0984582	0.0698907	0.126409	0.112232	0.108805	0.102764	0.15333	0.0665146	0.18126	0.0899765	-5.01881	-0.0370874	-0.486501	1.82641	-4.2166	1.10145	0.653061	-2.54452	0.854026	1.20996	-0.262502	1.41946e-06	0.970463	0.627304	0.0697244	4.21494e-05	0.272421	0.514691
Shanghai	121.473	31.2317	-1.02081	0.547738	-1.03832	0.0175142	0.905301	0.211721	2.272e-05	-0.320636	-0.135409	0.054525	0.0439243	-0.399419	0.152351	0.25814	0.136835	0.016698	-0.25698	-0.0111046	0.070682	0.0860367	0.0657885	0.112193	0.101568	0.0985172	0.0866797	0.128477	0.0750635	0.143929	0.0852181	-4.53632	-1.57385	0.828792	0.391508	-3.93253	1.54644	2.97809	1.06505	0.222452	-1.78546	-0.130308	1.14506e-05	0.117575	0.408505	0.695963	0.000126765	0.12405	0.00337045
Jiangsu	118.767	32.0415	-0.806389	-0.12485	-0.742765	-0.0636237	0.905218	0.172199	0.000221125	-0.337138	-0.110681	0.0881909	0.0274107	-0.397946	0.140707	0.257761	0.131703	0.011994	-0.24849	0.000815916	0.0685784	0.0905645	0.0761909	0.108268	0.102412	0.105182	0.0889724	0.124125	0.0696811	0.13825	0.082337	-4.91609	-1.22212	1.1575	0.253174	-3.88574	1.33775	2.89709	1.06105	0.172127	-1.7974	0.00990947	2.24006e-06	0.22353	0.248861	0.800471	0.000151171	0.18295	0.00431557
Zhejiang	120.154	30.2875	-0.487857	0.0456211	-0.444557	-0.0432996	0.90404	0.157527	9.04546e-05	-0.32826	-0.147165	0.0726197	0.0479394	-0.408033	0.171547	0.280846	0.159649	-0.00456113	-0.264882	-0.000588109	0.067265	0.0824659	0.0707015	0.103965	0.103163	0.10298	0.0822597	0.123969	0.0719875	0.137283	0.0817677	-4.8801	-1.78456	1.02713	0.461112	-3.95524	1.66583	3.41413	1.28782	-0.0633601	-1.92946	-0.00719244	2.62439e-06	0.0763018	0.30597	0.645369	0.00011632	0.0977798	0.000817954
Anhui	117.283	31.8612	-0.289797	-0.900663	-0.105018	-0.184778	0.901166	0.142485	0.00143816	-0.345632	-0.105408	0.106658	0.0227117	-0.395055	0.134933	0.269253	0.138918	0.00387065	-0.25069	0.0090723	0.0646529	0.0877688	0.0733064	0.101641	0.102514	0.105174	0.0864001	0.121579	0.0665773	0.133802	0.0782048	-5.34595	-1.20098	1.45495	0.22345	-3.85369	1.28295	3.11635	1.14261	0.0581377	-1.87359	0.116007	3.18873e-07	0.231605	0.147717	0.823481	0.000170405	0.201437	0.00218486
Fujian	119.306	26.0753	-0.637579	-0.616905	-0.487018	-0.150561	0.895771	0.166055	0.00117658	-0.0758865	-0.349211	-0.21401	0.0284736	-0.630395	0.229142	0.278904	0.0475375	0.144632	-0.158819	-0.0196861	0.157492	0.145648	0.211491	0.117169	0.139457	0.135041	0.0906927	0.14386	0.159528	0.167033	0.137651	-0.481844	-2.39763	-1.01191	0.243013	-4.52037	1.69684	3.07527	0.330442	0.90662	-0.950824	-0.143014	0.630601	0.0176989	0.313168	0.808319	1.22385e-05	0.0917477	0.00248903
Jiangxi	115.892	28.6765	0.0874842	-0.208081	0.00505202	0.0824322	0.874675	0.122535	0.00023508	-0.195848	-0.242624	-0.00843333	0.0838909	-0.515531	0.196834	0.301544	0.177081	0.078804	-0.287647	-0.0285284	0.109488	0.134976	0.170532	0.118075	0.14871	0.134451	0.0902004	0.164897	0.126875	0.174475	0.101893	-1.78875	-1.79753	-0.049453	0.710491	-3.46668	1.46398	3.34305	1.07389	0.621115	-1.64864	-0.279985	0.0756203	0.0742101	0.960622	0.478474	0.000683072	0.145237	0.00104038
Shandong	117.001	36.6758	-0.934049	-0.0650934	-0.932066	-0.00198349	0.896482	0.170882	2.12591e-07	-0.398351	-0.0899246	0.0603449	0.02539	-0.319487	0.0308201	0.241607	0.0533105	0.0107223	-0.191776	0.0313978	0.0645622	0.0848195	0.0633299	0.0997363	0.106949	0.102413	0.0940789	0.138089	0.0629562	0.152169	0.0762393	-6.17004	-1.06019	0.952866	0.254571	-2.98729	0.300938	2.56813	0.386059	0.170314	-1.26028	0.411833	5.76932e-09	0.290719	0.342151	0.799394	0.00327616	0.763868	0.0111761
Henan	113.665	34.758	-0.206507	0.0971238	-0.1961	-0.010407	0.863041	0.119671	3.63558e-06	-0.357193	-0.0830333	0.117041	0.0154689	-0.290339	-0.0207244	0.276303	0.0911844	0.0230652	-0.234005	0.00749188	0.0588326	0.0895857	0.0693935	0.0952819	0.109244	0.126196	0.0931965	0.124288	0.0676095	0.14202	0.0851294	-6.07134	-0.926858	1.68662	0.162349	-2.65771	-0.164224	2.96474	0.733652	0.341153	-1.64769	0.0880058	9.49407e-09	0.35545	0.0937009	0.871244	0.00869733	0.86977	0.00351183
Hubei	114.299	30.5844	0.154661	-0.0396295	-0.0221534	0.176814	0.862454	0.0931209	0.000769494	-0.29755	-0.140287	0.134916	0.0238722	-0.459423	0.0908331	0.294965	0.145425	0.070983	-0.258119	0.00903	0.0646148	0.108244	0.0827624	0.10649	0.12954	0.131379	0.0892739	0.134319	0.103326	0.148859	0.0876145	-4.60499	-1.29602	1.63016	0.224173	-3.54657	0.691381	3.30405	1.08268	0.686981	-1.73398	0.103065	8.58151e-06	0.196907	0.105111	0.82292	0.000517395	0.490367	0.00118527
Hunan	112.982	28.1941	0.174492	0.0981328	0.297523	-0.123031	0.857876	0.162865	0.000764698	-0.164526	-0.349608	-0.151545	0.0171546	-0.71816	-0.23176	0.371116	-0.26465	0.466502	0.0454073	-0.0921201	0.141152	0.147296	0.241065	0.0971415	0.137957	0.191015	0.113174	0.143818	0.125567	0.162128	0.100537	-1.16559	-2.37351	-0.628648	0.176593	-5.20567	-1.21331	3.27917	-1.84017	3.71518	0.28007	-0.916284	0.24558	0.0188531	0.530511	0.86006	6.09403e-07	0.22687	0.0012873
Guangdong	113.281	23.1252	0.0832701	0.670117	-0.0629481	0.146218	0.884391	0.158579	0.00104098	-0.0178869	-0.262539	-0.203938	0.0198214	-0.553917	-0.225847	0.337729	-0.194284	0.490201	-0.0630645	-0.138818	0.125914	0.123564	0.210836	0.0896887	0.12097	0.138978	0.112264	0.119324	0.112755	0.139614	0.0960651	-0.142056	-2.12472	-0.967284	0.221002	-4.57895	-1.62505	3.00834	-1.62821	4.3475	-0.451706	-1.44504	0.887221	0.0352063	0.334919	0.825383	9.57667e-06	0.106196	0.0030693
Guangxi	108.32	22.824	0.441464	-0.163334	0.439376	0.00208741	0.832296	0.092195	1.05964e-07	-0.560544	-0.0122831	0.566972	0.0601949	-0.252517	-0.7881	0.460382	-0.299185	0.638295	-0.0633095	-0.429119	0.148191	0.128997	0.22382	0.100014	0.140439	0.198751	0.116668	0.133233	0.133805	0.157767	0.14615	-3.78257	-0.0952198	2.53316	0.601863	-1.79805	-3.96527	3.94609	-2.24557	4.77033	-0.401283	-2.93615	0.000221691	0.924264	0.0123041	0.548151	0.0741279	0.000111972	0.000120424
Hainan	110.331	20.032	0.389656	-0.539127	0.554886	-0.16523	0.852134	0.14411	0.0011675	-0.310509	-0.0553629	0.25111	0.0242787	-0.359204	-0.588937	0.423627	-0.23739	0.653957	-0.102492	-0.280867	0.133765	0.126208	0.218901	0.0950376	0.125848	0.169875	0.116575	0.12367	0.126148	0.15118	0.108973	-2.32131	-0.438665	1.14714	0.255464	-2.85426	-3.46689	3.63394	-1.91955	5.18403	-0.677946	-2.57741	0.0215814	0.661519	0.253104	0.798705	0.00490804	0.000682594	0.000379811
Chongqing	106.505	29.5332	0.120949	-0.322266	0.15188	-0.0309311	0.8047	0.185786	5.82837e-05	-0.160698	-0.0571219	0.215155	-0.112258	0.0279308	-0.445625	0.316063	-0.126087	0.303332	-0.146226	-0.473219	0.104774	0.119771	0.0760638	0.104034	0.196737	0.174933	0.126602	0.158286	0.132796	0.160203	0.157118	-1.53376	-0.476924	2.82861	-1.07905	0.141971	-2.5474	2.49651	-0.796576	2.2842	-0.91275	-3.01188	0.127141	0.634092	0.00529761	0.282252	0.887289	0.011833	0.0135947
Sichuan	104.066	30.6595	-0.069427	0.0534505	-0.284078	0.214651	0.763852	0.152014	0.00211734	-0.119322	0.100131	0.360002	-0.292442	0.0592061	-0.130268	0.071144	0.226006	0.182787	-0.346423	-0.82343	0.134744	0.156866	0.0900666	0.125817	0.262368	0.203662	0.151762	0.190047	0.142427	0.185594	0.167358	-0.885545	0.638325	3.99706	-2.32435	0.22566	-0.63963	0.468786	1.18921	1.28337	-1.86656	-4.92018	0.377243	0.52421	9.91886e-05	0.0214133	0.821765	0.523364	0.639886
Guizhou	106.713	26.5783	1.54182	0.614052	1.35673	0.185097	0.82139	0.219236	0.00267851	-0.346008	-0.0496655	0.39233	0.00220604	0.0918568	-0.750209	0.359827	-0.160601	0.475268	-0.130017	-0.531627	0.12236	0.124018	0.161362	0.099568	0.197879	0.193003	0.127098	0.157079	0.135397	0.159649	0.173149	-2.82779	-0.400471	2.43137	0.0221561	0.464208	-3.88704	2.83111	-1.02242	3.51017	-0.814393	-3.07035	0.00531047	0.689365	0.0161894	0.982352	0.643154	0.000150438	0.00525848
Yunnan	102.712	25.0406	-0.322022	-0.793948	0.0338719	-0.355894	0.818575	0.167928	0.00667823	-0.0156901	-0.185243	0.183532	-0.048266	0.478263	-0.453268	0.196853	0.277073	0.221427	-0.452137	-0.814432	0.0974217	0.129136	0.103681	0.0866417	0.1792	0.106994	0.11478	0.167664	0.110069	0.154981	0.161535	-0.161053	-1.43447	1.77016	-0.557076	2.66889	-4.2364	1.71504	1.65255	2.01171	-2.91738	-5.04184	0.872263	0.153464	0.0786794	0.578284	0.00842587	3.89567e-05	0.0883487
Tibet	91.1322	29.6604	2.12956	0.852709	2.43255	-0.302987	0.845967	0.260345	0.00949639	-0.382841	0.814392	1.11386	-0.421693	-0.0565684	-0.231354	-1.0919	0.556667	0.630032	-0.0205457	-2.19428	0.136905	0.14396	0.0848404	0.100458	0.218326	0.0958328	0.149009	0.202409	0.108919	0.183918	0.228707	-2.7964	5.65709	13.1289	-4.19773	-0.2591	-2.41414	-7.32773	2.75021	5.7844	-0.111711	-9.5943	0.00582661	7.29881e-08	6.7169e-27	4.54249e-05	0.795904	0.0169455	1.2324e-11
Shaanxi	108.948	34.2632	-0.301447	-0.886167	-0.167542	-0.133906	0.681612	0.204986	0.00126414	-0.116084	0.178642	0.293038	-0.26132	-0.177752	-0.208244	0.0605457	-0.312354	0.0115706	0.196276	-0.190913	0.0964972	0.111918	0.0770448	0.0986878	0.162462	0.175538	0.131545	0.15623	0.130625	0.20767	0.145902	-1.20298	1.5962	3.80348	-2.64795	-1.09412	-1.18632	0.460268	-1.99932	0.0885783	0.945133	-1.3085	0.23083	0.112495	0.000205267	0.00894114	0.275612	0.237323	0.645973
Gansu	103.824	36.058	-0.256084	-0.792858	-0.137587	-0.118497	0.729005	0.221968	0.00111926	-0.122904	0.450979	0.515992	-0.564717	-0.547447	0.310388	0.0177547	-0.263541	-0.0231289	0.0882387	-0.58956	0.0941077	0.119088	0.0835502	0.103563	0.153494	0.233345	0.158301	0.171645	0.144498	0.218047	0.146975	-1.306	3.78695	6.17583	-5.45286	-3.56656	1.33017	0.112158	-1.53539	-0.160064	0.404678	-4.01131	0.193501	0.000218153	5.60217e-09	1.93243e-07	0.000482296	0.18543	0.910844
Qinghai	101.779	36.6232	1.49324	0.992289	0.608493	0.884746	0.74608	0.127345	0.0284549	-0.154534	0.419398	0.57162	-0.577186	-0.477342	0.132629	-0.0829961	-0.0930926	0.0862063	-0.0298682	-0.689926	0.109158	0.128948	0.0809162	0.0965328	0.156375	0.147706	0.152579	0.179037	0.117504	0.23341	0.170463	-1.41569	3.25245	7.06434	-5.97917	-3.05254	0.897923	-0.543954	-0.519962	0.733647	-0.127964	-4.04736	0.158886	0.00140595	5.22485e-11	1.50547e-08	0.00267367	0.370628	0.58726
Ningxia	106.278	38.4664	-0.704508	-0.476606	-0.267142	-0.437366	0.735251	0.204888	0.0134763	-0.0242748	0.435137	0.474042	-0.508528	-0.436039	0.0512824	-0.08565	-0.447124	0.0119113	0.308255	-0.336195	0.0707606	0.107596	0.0769543	0.102004	0.121643	0.168971	0.120183	0.149155	0.0867568	0.166801	0.118821	-0.343055	4.04418	6.16004	-4.98538	-3.58459	0.303498	-0.712666	-2.99772	0.137295	1.84804	-2.82942	0.732025	8.27709e-05	6.06899e-09	1.6478e-06	0.000452579	0.76192	0.477131
Xinjiang	87.6177	43.7928	2.90519	1.59429	3.4373	-0.532107	0.822776	0.293147	0.0361117	-0.277235	1.02229	1.16493	-0.404038	-0.734925	-0.297491	-1.39942	-1.07706	0.609564	1.61732	-1.52976	0.109762	0.129492	0.0700649	0.0990737	0.14703	0.094324	0.137698	0.171853	0.113809	0.219597	0.1718	-2.52578	7.89456	16.6264	-4.07815	-4.99846	-3.15392	-10.163	-6.26736	5.35602	7.36491	-8.90431	0.012555	5.09426e-13	3.38943e-36	7.25812e-05	1.55451e-06	0.00193722	6.89691e-19
	2017	2017	2017	2017	2017	2017	2017	2017	2017	2017	2017	2017	2017	2017	2017	2017	2017	2017	2017	2017	2017	2017	2017	2017	2017	2017	2017	2017	2017	2017	2017	2017	2017	2017	2017	2017	2017	2017	2017	2017	2017	2017	2017	2017	2017	2017	2017	2017	2017
Beijing	116.405	39.905	-0.885464	-0.204817	-0.931405	0.0459414	0.86024	0.231573	0.000179933	-0.443774	-0.0804833	0.0388933	0.0289884	-0.213953	0.00870356	0.283747	0.0736912	0.0247181	-0.210415	-0.0512782	0.091339	0.10981	0.0631141	0.113647	0.110336	0.118569	0.109363	0.175487	0.0680455	0.199806	0.100951	-4.85854	-0.732929	0.616239	0.255074	-1.93911	0.0734051	2.59455	0.419924	0.363259	-1.0531	-0.507953	2.88461e-06	0.464716	0.538647	0.799006	0.0543161	0.941579	0.0103861
Tianjin	117.19	39.1256	-1.17871	-0.095312	-1.13995	-0.0387569	0.883312	0.218018	0.000116417	-0.440522	-0.0834789	0.028293	0.0330793	-0.268335	0.0347534	0.257163	0.0412594	0.0160386	-0.178535	-0.00942647	0.0808893	0.0962229	0.0626841	0.109563	0.110311	0.108306	0.10389	0.165602	0.065473	0.184646	0.0862914	-5.44598	-0.867557	0.451358	0.30192	-2.43254	0.320881	2.47534	0.249147	0.244965	-0.966907	-0.10924	1.9961e-07	0.386987	0.652366	0.76312	0.0161391	0.748736	0.0143943
Hebei	114.502	38.0455	-0.65741	-0.0190344	-0.595118	-0.0622922	0.825679	0.157659	0.000187427	-0.398965	-0.0927236	0.081026	0.0296492	-0.217312	-0.0535497	0.278416	0.0975469	0.0276905	-0.240725	-0.0191795	0.0791621	0.108821	0.0701645	0.108185	0.109806	0.142192	0.10881	0.15654	0.0700746	0.181407	0.108548	-5.03984	-0.852077	1.1548	0.274059	-1.97904	-0.376602	2.55874	0.623144	0.395158	-1.32698	-0.176692	1.29191e-06	0.395495	0.249961	0.784407	0.0495941	0.706988	0.0114694
Shanxi	112.549	37.857	-0.774412	-0.497032	-0.583024	-0.191387	0.718674	0.189845	0.00230308	-0.392544	-0.0779778	0.0840209	0.0109049	-0.150996	-0.0909444	0.307814	0.092876	0.0362185	-0.234002	-0.065443	0.0844331	0.118413	0.0724678	0.10265	0.113278	0.156412	0.11948	0.163202	0.0722645	0.187156	0.126136	-4.64918	-0.658526	1.15942	0.106234	-1.33297	-0.581442	2.57627	0.569085	0.501193	-1.25031	-0.518827	7.11665e-06	0.511183	0.248078	0.915535	0.184512	0.561792	0.0109272
Inner Mongolia	111.671	40.8183	-0.477693	-0.530534	-0.549378	0.0716843	0.675703	0.117816	0.000169105	-0.335703	0.00576249	0.129136	-0.0761601	-0.171183	-0.0972811	0.237203	-0.00670201	0.0507807	-0.139013	-0.120717	0.10115	0.1251	0.0750293	0.111135	0.124718	0.16503	0.137245	0.184511	0.0725579	0.208086	0.124815	-3.31886	0.046063	1.72113	-0.685292	-1.37256	-0.589476	1.72831	-0.0363232	0.699864	-0.668057	-0.967168	0.00112814	0.96332	0.0872346	0.49419	0.171885	0.556406	0.0859364
Liaoning	123.429	41.7968	-0.356478	0.197517	-0.23306	-0.123418	0.924355	0.143141	0.000645538	-0.481866	-0.00660263	-0.0270581	0.177227	-0.457326	0.126038	0.0974815	-0.325855	0.0448293	0.159626	-0.0150923	0.086243	0.0900476	0.0663228	0.114684	0.106081	0.102245	0.0967717	0.14105	0.0653871	0.164821	0.083955	-5.5873	-0.0733237	-0.407976	1.54535	-4.31111	1.2327	1.00733	-2.31021	0.685597	0.968482	-0.179767	1.02051e-07	0.941644	0.683858	0.124315	2.88731e-05	0.219566	0.315354
Jilin	125.325	43.8868	-0.450178	-0.433817	-0.357523	-0.0926548	0.924718	0.102814	0.000238366	-0.489104	-0.00481838	-0.0316767	0.210987	-0.469818	0.121325	0.0779424	-0.368497	0.0524715	0.198055	-0.0187692	0.0933293	0.0946488	0.0683984	0.120978	0.10945	0.105891	0.100074	0.148426	0.0659907	0.174306	0.0869872	-5.24063	-0.050908	-0.463122	1.74402	-4.29255	1.14576	0.778844	-2.4827	0.795135	1.13625	-0.215769	5.19104e-07	0.959465	0.643931	0.0831515	3.11149e-05	0.253671	0.437267
Heilongjiang	126.642	45.757	0.105828	-0.401542	0.098424	0.00740368	0.924278	0.224621	4.45185e-06	-0.497241	-0.00365156	-0.0340019	0.230876	-0.473237	0.119842	0.0671111	-0.390152	0.0568052	0.219317	-0.023619	0.0990755	0.0984582	0.0698907	0.126409	0.112232	0.108805	0.102764	0.15333	0.0665146	0.18126	0.0899765	-5.01881	-0.0370874	-0.486501	1.82641	-4.2166	1.10145	0.653061	-2.54452	0.854026	1.20996	-0.262502	1.41946e-06	0.970463	0.627304	0.0697244	4.21494e-05	0.272421	0.514691
Shanghai	121.473	31.2317	-1.0389	0.53022	-1.16891	0.130003	0.905301	0.15602	0.000804714	-0.320636	-0.135409	0.054525	0.0439243	-0.399419	0.152351	0.25814	0.136835	0.016698	-0.25698	-0.0111046	0.070682	0.0860367	0.0657885	0.112193	0.101568	0.0985172	0.0866797	0.128477	0.0750635	0.143929	0.0852181	-4.53632	-1.57385	0.828792	0.391508	-3.93253	1.54644	2.97809	1.06505	0.222452	-1.78546	-0.130308	1.14506e-05	0.117575	0.408505	0.695963	0.000126765	0.12405	0.00337045
Jiangsu	118.767	32.0415	-0.866129	-0.0380557	-0.900386	0.0342574	0.905218	0.239937	0.000105957	-0.337138	-0.110681	0.0881909	0.0274107	-0.397946	0.140707	0.257761	0.131703	0.011994	-0.24849	0.000815916	0.0685784	0.0905645	0.0761909	0.108268	0.102412	0.105182	0.0889724	0.124125	0.0696811	0.13825	0.082337	-4.91609	-1.22212	1.1575	0.253174	-3.88574	1.33775	2.89709	1.06105	0.172127	-1.7974	0.00990947	2.24006e-06	0.22353	0.248861	0.800471	0.000151171	0.18295	0.00431557
Zhejiang	120.154	30.2875	-0.518594	0.241152	-0.484787	-0.0338069	0.90404	0.173276	6.29868e-05	-0.32826	-0.147165	0.0726197	0.0479394	-0.408033	0.171547	0.280846	0.159649	-0.00456113	-0.264882	-0.000588109	0.067265	0.0824659	0.0707015	0.103965	0.103163	0.10298	0.0822597	0.123969	0.0719875	0.137283	0.0817677	-4.8801	-1.78456	1.02713	0.461112	-3.95524	1.66583	3.41413	1.28782	-0.0633601	-1.92946	-0.00719244	2.62439e-06	0.0763018	0.30597	0.645369	0.00011632	0.0977798	0.000817954
Anhui	117.283	31.8612	-0.314337	-0.986997	-0.227994	-0.0863437	0.901166	0.237159	0.000660474	-0.345632	-0.105408	0.106658	0.0227117	-0.395055	0.134933	0.269253	0.138918	0.00387065	-0.25069	0.0090723	0.0646529	0.0877688	0.0733064	0.101641	0.102514	0.105174	0.0864001	0.121579	0.0665773	0.133802	0.0782048	-5.34595	-1.20098	1.45495	0.22345	-3.85369	1.28295	3.11635	1.14261	0.0581377	-1.87359	0.116007	3.18873e-07	0.231605	0.147717	0.823481	0.000170405	0.201437	0.00218486
Fujian	119.306	26.0753	-0.63634	-0.527493	-0.645622	0.00928194	0.895771	0.218063	6.6794e-06	-0.0758865	-0.349211	-0.21401	0.0284736	-0.630395	0.229142	0.278904	0.0475375	0.144632	-0.158819	-0.0196861	0.157492	0.145648	0.211491	0.117169	0.139457	0.135041	0.0906927	0.14386	0.159528	0.167033	0.137651	-0.481844	-2.39763	-1.01191	0.243013	-4.52037	1.69684	3.07527	0.330442	0.90662	-0.950824	-0.143014	0.630601	0.0176989	0.313168	0.808319	1.22385e-05	0.0917477	0.00248903
Jiangxi	115.892	28.6765	0.0882278	-0.218649	0.0139117	0.0743161	0.874675	0.106705	0.000160541	-0.195848	-0.242624	-0.00843333	0.0838909	-0.515531	0.196834	0.301544	0.177081	0.078804	-0.287647	-0.0285284	0.109488	0.134976	0.170532	0.118075	0.14871	0.134451	0.0902004	0.164897	0.126875	0.174475	0.101893	-1.78875	-1.79753	-0.049453	0.710491	-3.46668	1.46398	3.34305	1.07389	0.621115	-1.64864	-0.279985	0.0756203	0.0742101	0.960622	0.478474	0.000683072	0.145237	0.00104038
Shandong	117.001	36.6758	-0.949666	-0.181594	-0.908783	-0.0408832	0.896482	0.197133	0.000111118	-0.398351	-0.0899246	0.0603449	0.02539	-0.319487	0.0308201	0.241607	0.0533105	0.0107223	-0.191776	0.0313978	0.0645622	0.0848195	0.0633299	0.0997363	0.106949	0.102413	0.0940789	0.138089	0.0629562	0.152169	0.0762393	-6.17004	-1.06019	0.952866	0.254571	-2.98729	0.300938	2.56813	0.386059	0.170314	-1.26028	0.411833	5.76932e-09	0.290719	0.342151	0.799394	0.00327616	0.763868	0.0111761
Henan	113.665	34.758	-0.258563	-0.0152548	-0.230711	-0.0278524	0.863041	0.126856	2.80599e-05	-0.357193	-0.0830333	0.117041	0.0154689	-0.290339	-0.0207244	0.276303	0.0911844	0.0230652	-0.234005	0.00749188	0.0588326	0.0895857	0.0693935	0.0952819	0.109244	0.126196	0.0931965	0.124288	0.0676095	0.14202	0.0851294	-6.07134	-0.926858	1.68662	0.162349	-2.65771	-0.164224	2.96474	0.733652	0.341153	-1.64769	0.0880058	9.49407e-09	0.35545	0.0937009	0.871244	0.00869733	0.86977	0.00351183
Hubei	114.299	30.5844	-0.00324169	0.0241329	-0.00482245	0.00158076	0.862454	0.197997	1.6721e-07	-0.29755	-0.140287	0.134916	0.0238722	-0.459423	0.0908331	0.294965	0.145425	0.070983	-0.258119	0.00903	0.0646148	0.108244	0.0827624	0.10649	0.12954	0.131379	0.0892739	0.134319	0.103326	0.148859	0.0876145	-4.60499	-1.29602	1.63016	0.224173	-3.54657	0.691381	3.30405	1.08268	0.686981	-1.73398	0.103065	8.58151e-06	0.196907	0.105111	0.82292	0.000517395	0.490367	0.00118527
Hunan	112.982	28.1941	0.188621	0.12316	0.177994	0.0106269	0.857876	0.172365	6.17746e-06	-0.164526	-0.349608	-0.151545	0.0171546	-0.71816	-0.23176	0.371116	-0.26465	0.466502	0.0454073	-0.0921201	0.141152	0.147296	0.241065	0.0971415	0.137957	0.191015	0.113174	0.143818	0.125567	0.162128	0.100537	-1.16559	-2.37351	-0.628648	0.176593	-5.20567	-1.21331	3.27917	-1.84017	3.71518	0.28007	-0.916284	0.24558	0.0188531	0.530511	0.86006	6.09403e-07	0.22687	0.0012873
Guangdong	113.281	23.1252	0.153669	0.912315	-0.116315	0.269985	0.884391	0.205988	0.00517711	-0.0178869	-0.262539	-0.203938	0.0198214	-0.553917	-0.225847	0.337729	-0.194284	0.490201	-0.0630645	-0.138818	0.125914	0.123564	0.210836	0.0896887	0.12097	0.138978	0.112264	0.119324	0.112755	0.139614	0.0960651	-0.142056	-2.12472	-0.967284	0.221002	-4.57895	-1.62505	3.00834	-1.62821	4.3475	-0.451706	-1.44504	0.887221	0.0352063	0.334919	0.825383	9.57667e-06	0.106196	0.0030693
Guangxi	108.32	22.824	0.480877	-0.0986651	0.35069	0.130188	0.832296	0.097158	0.000439153	-0.560544	-0.0122831	0.566972	0.0601949	-0.252517	-0.7881	0.460382	-0.299185	0.638295	-0.0633095	-0.429119	0.148191	0.128997	0.22382	0.100014	0.140439	0.198751	0.116668	0.133233	0.133805	0.157767	0.14615	-3.78257	-0.0952198	2.53316	0.601863	-1.79805	-3.96527	3.94609	-2.24557	4.77033	-0.401283	-2.93615	0.000221691	0.924264	0.0123041	0.548151	0.0741279	0.000111972	0.000120424
Hainan	110.331	20.032	0.442207	-0.416868	0.535202	-0.0929945	0.852134	0.199554	0.000585506	-0.310509	-0.0553629	0.25111	0.0242787	-0.359204	-0.588937	0.423627	-0.23739	0.653957	-0.102492	-0.280867	0.133765	0.126208	0.218901	0.0950376	0.125848	0.169875	0.116575	0.12367	0.126148	0.15118	0.108973	-2.32131	-0.438665	1.14714	0.255464	-2.85426	-3.46689	3.63394	-1.91955	5.18403	-0.677946	-2.57741	0.0215814	0.661519	0.253104	0.798705	0.00490804	0.000682594	0.000379811
Chongqing	106.505	29.5332	0.215393	-0.0820079	0.116593	0.0987996	0.8047	0.212902	0.000729213	-0.160698	-0.0571219	0.215155	-0.112258	0.0279308	-0.445625	0.316063	-0.126087	0.303332	-0.146226	-0.473219	0.104774	0.119771	0.0760638	0.104034	0.196737	0.174933	0.126602	0.158286	0.132796	0.160203	0.157118	-1.53376	-0.476924	2.82861	-1.07905	0.141971	-2.5474	2.49651	-0.796576	2.2842	-0.91275	-3.01188	0.127141	0.634092	0.00529761	0.282252	0.887289	0.011833	0.0135947
Sichuan	104.066	30.6595	-0.13239	0.0444435	-0.407476	0.275086	0.763852	0.241575	0.00690853	-0.119322	0.100131	0.360002	-0.292442	0.0592061	-0.130268	0.071144	0.226006	0.182787	-0.346423	-0.82343	0.134744	0.156866	0.0900666	0.125817	0.262368	0.203662	0.151762	0.190047	0.142427	0.185594	0.167358	-0.885545	0.638325	3.99706	-2.32435	0.22566	-0.63963	0.468786	1.18921	1.28337	-1.86656	-4.92018	0.377243	0.52421	9.91886e-05	0.0214133	0.821765	0.523364	0.639886
Guizhou	106.713	26.5783	1.33087	0.512186	1.31978	0.0110931	0.82139	0.23094	1.0445e-05	-0.346008	-0.0496655	0.39233	0.00220604	0.0918568	-0.750209	0.359827	-0.160601	0.475268	-0.130017	-0.531627	0.12236	0.124018	0.161362	0.099568	0.197879	0.193003	0.127098	0.157079	0.135397	0.159649	0.173149	-2.82779	-0.400471	2.43137	0.0221561	0.464208	-3.88704	2.83111	-1.02242	3.51017	-0.814393	-3.07035	0.00531047	0.689365	0.0161894	0.982352	0.643154	0.000150438	0.00525848
Yunnan	102.712	25.0406	-0.270957	-0.81237	-0.0469847	-0.223973	0.818575	0.168962	0.00266785	-0.0156901	-0.185243	0.183532	-0.048266	0.478263	-0.453268	0.196853	0.277073	0.221427	-0.452137	-0.814432	0.0974217	0.129136	0.103681	0.0866417	0.1792	0.106994	0.11478	0.167664	0.110069	0.154981	0.161535	-0.161053	-1.43447	1.77016	-0.557076	2.66889	-4.2364	1.71504	1.65255	2.01171	-2.91738	-5.04184	0.872263	0.153464	0.0786794	0.578284	0.00842587	3.89567e-05	0.0883487
Tibet	91.1322	29.6604	2.13948	0.989832	1.71527	0.424201	0.845967	0.288101	0.0222369	-0.382841	0.814392	1.11386	-0.421693	-0.0565684	-0.231354	-1.0919	0.556667	0.630032	-0.0205457	-2.19428	0.136905	0.14396	0.0848404	0.100458	0.218326	0.0958328	0.149009	0.202409	0.108919	0.183918	0.228707	-2.7964	5.65709	13.1289	-4.19773	-0.2591	-2.41414	-7.32773	2.75021	5.7844	-0.111711	-9.5943	0.00582661	7.29881e-08	6.7169e-27	4.54249e-05	0.795904	0.0169455	1.2324e-11
Shaanxi	108.948	34.2632	-0.234518	-0.806757	-0.378308	0.143789	0.681612	0.319468	0.00310032	-0.116084	0.178642	0.293038	-0.26132	-0.177752	-0.208244	0.0605457	-0.312354	0.0115706	0.196276	-0.190913	0.0964972	0.111918	0.0770448	0.0986878	0.162462	0.175538	0.131545	0.15623	0.130625	0.20767	0.145902	-1.20298	1.5962	3.80348	-2.64795	-1.09412	-1.18632	0.460268	-1.99932	0.0885783	0.945133	-1.3085	0.23083	0.112495	0.000205267	0.00894114	0.275612	0.237323	0.645973
Gansu	103.824	36.058	-0.295498	-0.753532	-0.287986	-0.00751148	0.729005	0.219923	4.43272e-06	-0.122904	0.450979	0.515992	-0.564717	-0.547447	0.310388	0.0177547	-0.263541	-0.0231289	0.0882387	-0.58956	0.0941077	0.119088	0.0835502	0.103563	0.153494	0.233345	0.158301	0.171645	0.144498	0.218047	0.146975	-1.306	3.78695	6.17583	-5.45286	-3.56656	1.33017	0.112158	-1.53539	-0.160064	0.404678	-4.01131	0.193501	0.000218153	5.60217e-09	1.93243e-07	0.000482296	0.18543	0.910844
Qinghai	101.779	36.6232	1.62958	1.04429	0.592766	1.03681	0.74608	0.172274	0.058758	-0.154534	0.419398	0.57162	-0.577186	-0.477342	0.132629	-0.0829961	-0.0930926	0.0862063	-0.0298682	-0.689926	0.109158	0.128948	0.0809162	0.0965328	0.156375	0.147706	0.152579	0.179037	0.117504	0.23341	0.170463	-1.41569	3.25245	7.06434	-5.97917	-3.05254	0.897923	-0.543954	-0.519962	0.733647	-0.127964	-4.04736	0.158886	0.00140595	5.22485e-11	1.50547e-08	0.00267367	0.370628	0.58726
Ningxia	106.278	38.4664	-0.631134	-0.5869	-0.511183	-0.119951	0.735251	0.178996	0.000830581	-0.0242748	0.435137	0.474042	-0.508528	-0.436039	0.0512824	-0.08565	-0.447124	0.0119113	0.308255	-0.336195	0.0707606	0.107596	0.0769543	0.102004	0.121643	0.168971	0.120183	0.149155	0.0867568	0.166801	0.118821	-0.343055	4.04418	6.16004	-4.98538	-3.58459	0.303498	-0.712666	-2.99772	0.137295	1.84804	-2.82942	0.732025	8.27709e-05	6.06899e-09	1.6478e-06	0.000452579	0.76192	0.477131
Xinjiang	87.6177	43.7928	3.32486	2.16674	3.59741	-0.272547	0.822776	0.29714	0.00971246	-0.277235	1.02229	1.16493	-0.404038	-0.734925	-0.297491	-1.39942	-1.07706	0.609564	1.61732	-1.52976	0.109762	0.129492	0.0700649	0.0990737	0.14703	0.094324	0.137698	0.171853	0.113809	0.219597	0.1718	-2.52578	7.89456	16.6264	-4.07815	-4.99846	-3.15392	-10.163	-6.26736	5.35602	7.36491	-8.90431	0.012555	5.09426e-13	3.38943e-36	7.25812e-05	1.55451e-06	0.00193722	6.89691e-19
	2018	2018	2018	2018	2018	2018	2018	2018	2018	2018	2018	2018	2018	2018	2018	2018	2018	2018	2018	2018	2018	2018	2018	2018	2018	2018	2018	2018	2018	2018	2018	2018	2018	2018	2018	2018	2018	2018	2018	2018	2018	2018	2018	2018	2018	2018	2018	2018	2018
Beijing	116.405	39.905	-0.942725	0.11356	-1.00182	0.0590919	0.86024	0.377809	0.000740802	-0.443774	-0.0804833	0.0388933	0.0289884	-0.213953	0.00870356	0.283747	0.0736912	0.0247181	-0.210415	-0.0512782	0.091339	0.10981	0.0631141	0.113647	0.110336	0.118569	0.109363	0.175487	0.0680455	0.199806	0.100951	-4.85854	-0.732929	0.616239	0.255074	-1.93911	0.0734051	2.59455	0.419924	0.363259	-1.0531	-0.507953	2.88461e-06	0.464716	0.538647	0.799006	0.0543161	0.941579	0.0103861
Tianjin	117.19	39.1256	-1.16681	0.0727318	-1.09317	-0.0736422	0.883312	0.280108	0.000637187	-0.440522	-0.0834789	0.028293	0.0330793	-0.268335	0.0347534	0.257163	0.0412594	0.0160386	-0.178535	-0.00942647	0.0808893	0.0962229	0.0626841	0.109563	0.110311	0.108306	0.10389	0.165602	0.065473	0.184646	0.0862914	-5.44598	-0.867557	0.451358	0.30192	-2.43254	0.320881	2.47534	0.249147	0.244965	-0.966907	-0.10924	1.9961e-07	0.386987	0.652366	0.76312	0.0161391	0.748736	0.0143943
Hebei	114.502	38.0455	-0.722604	-0.117369	-0.553415	-0.169189	0.825679	0.248092	0.00273054	-0.398965	-0.0927236	0.081026	0.0296492	-0.217312	-0.0535497	0.278416	0.0975469	0.0276905	-0.240725	-0.0191795	0.0791621	0.108821	0.0701645	0.108185	0.109806	0.142192	0.10881	0.15654	0.0700746	0.181407	0.108548	-5.03984	-0.852077	1.1548	0.274059	-1.97904	-0.376602	2.55874	0.623144	0.395158	-1.32698	-0.176692	1.29191e-06	0.395495	0.249961	0.784407	0.0495941	0.706988	0.0114694
Shanxi	112.549	37.857	-0.828698	-1.00785	-0.510585	-0.318113	0.718674	0.205241	0.00714791	-0.392544	-0.0779778	0.0840209	0.0109049	-0.150996	-0.0909444	0.307814	0.092876	0.0362185	-0.234002	-0.065443	0.0844331	0.118413	0.0724678	0.10265	0.113278	0.156412	0.11948	0.163202	0.0722645	0.187156	0.126136	-4.64918	-0.658526	1.15942	0.106234	-1.33297	-0.581442	2.57627	0.569085	0.501193	-1.25031	-0.518827	7.11665e-06	0.511183	0.248078	0.915535	0.184512	0.561792	0.0109272
Inner Mongolia	111.671	40.8183	-0.35623	-0.438065	-0.522549	0.166319	0.675703	0.169532	0.00147814	-0.335703	0.00576249	0.129136	-0.0761601	-0.171183	-0.0972811	0.237203	-0.00670201	0.0507807	-0.139013	-0.120717	0.10115	0.1251	0.0750293	0.111135	0.124718	0.16503	0.137245	0.184511	0.0725579	0.208086	0.124815	-3.31886	0.046063	1.72113	-0.685292	-1.37256	-0.589476	1.72831	-0.0363232	0.699864	-0.668057	-0.967168	0.00112814	0.96332	0.0872346	0.49419	0.171885	0.556406	0.0859364
Liaoning	123.429	41.7968	-0.313594	0.208649	-0.261947	-0.0516466	0.924355	0.193827	0.000172927	-0.481866	-0.00660263	-0.0270581	0.177227	-0.457326	0.126038	0.0974815	-0.325855	0.0448293	0.159626	-0.0150923	0.086243	0.0900476	0.0663228	0.114684	0.106081	0.102245	0.0967717	0.14105	0.0653871	0.164821	0.083955	-5.5873	-0.0733237	-0.407976	1.54535	-4.31111	1.2327	1.00733	-2.31021	0.685597	0.968482	-0.179767	1.02051e-07	0.941644	0.683858	0.124315	2.88731e-05	0.219566	0.315354
Jilin	125.325	43.8868	-0.521321	-0.592821	-0.435861	-0.0854605	0.924718	0.207671	0.000525191	-0.489104	-0.00481838	-0.0316767	0.210987	-0.469818	0.121325	0.0779424	-0.368497	0.0524715	0.198055	-0.0187692	0.0933293	0.0946488	0.0683984	0.120978	0.10945	0.105891	0.100074	0.148426	0.0659907	0.174306	0.0869872	-5.24063	-0.050908	-0.463122	1.74402	-4.29255	1.14576	0.778844	-2.4827	0.795135	1.13625	-0.215769	5.19104e-07	0.959465	0.643931	0.0831515	3.11149e-05	0.253671	0.437267
Heilongjiang	126.642	45.757	-0.080086	-0.239881	0.0211747	-0.101261	0.924278	0.281055	0.001212	-0.497241	-0.00365156	-0.0340019	0.230876	-0.473237	0.119842	0.0671111	-0.390152	0.0568052	0.219317	-0.023619	0.0990755	0.0984582	0.0698907	0.126409	0.112232	0.108805	0.102764	0.15333	0.0665146	0.18126	0.0899765	-5.01881	-0.0370874	-0.486501	1.82641	-4.2166	1.10145	0.653061	-2.54452	0.854026	1.20996	-0.262502	1.41946e-06	0.970463	0.627304	0.0697244	4.21494e-05	0.272421	0.514691
Shanghai	121.473	31.2317	-1.04907	0.865486	-1.14218	0.0931135	0.905301	0.277852	0.00100417	-0.320636	-0.135409	0.054525	0.0439243	-0.399419	0.152351	0.25814	0.136835	0.016698	-0.25698	-0.0111046	0.070682	0.0860367	0.0657885	0.112193	0.101568	0.0985172	0.0866797	0.128477	0.0750635	0.143929	0.0852181	-4.53632	-1.57385	0.828792	0.391508	-3.93253	1.54644	2.97809	1.06505	0.222452	-1.78546	-0.130308	1.14506e-05	0.117575	0.408505	0.695963	0.000126765	0.12405	0.00337045
Jiangsu	118.767	32.0415	-0.9281	0.0409984	-0.943227	0.0151272	0.905218	0.233424	1.97592e-05	-0.337138	-0.110681	0.0881909	0.0274107	-0.397946	0.140707	0.257761	0.131703	0.011994	-0.24849	0.000815916	0.0685784	0.0905645	0.0761909	0.108268	0.102412	0.105182	0.0889724	0.124125	0.0696811	0.13825	0.082337	-4.91609	-1.22212	1.1575	0.253174	-3.88574	1.33775	2.89709	1.06105	0.172127	-1.7974	0.00990947	2.24006e-06	0.22353	0.248861	0.800471	0.000151171	0.18295	0.00431557
Zhejiang	120.154	30.2875	-0.575112	0.50833	-0.504357	-0.0707548	0.90404	0.201866	0.000344861	-0.32826	-0.147165	0.0726197	0.0479394	-0.408033	0.171547	0.280846	0.159649	-0.00456113	-0.264882	-0.000588109	0.067265	0.0824659	0.0707015	0.103965	0.103163	0.10298	0.0822597	0.123969	0.0719875	0.137283	0.0817677	-4.8801	-1.78456	1.02713	0.461112	-3.95524	1.66583	3.41413	1.28782	-0.0633601	-1.92946	-0.00719244	2.62439e-06	0.0763018	0.30597	0.645369	0.00011632	0.0977798	0.000817954
Anhui	117.283	31.8612	-0.430843	-1.06987	-0.282508	-0.148335	0.901166	0.194061	0.00142904	-0.345632	-0.105408	0.106658	0.0227117	-0.395055	0.134933	0.269253	0.138918	0.00387065	-0.25069	0.0090723	0.0646529	0.0877688	0.0733064	0.101641	0.102514	0.105174	0.0864001	0.121579	0.0665773	0.133802	0.0782048	-5.34595	-1.20098	1.45495	0.22345	-3.85369	1.28295	3.11635	1.14261	0.0581377	-1.87359	0.116007	3.18873e-07	0.231605	0.147717	0.823481	0.000170405	0.201437	0.00218486
Fujian	119.306	26.0753	-0.575608	-0.289731	-0.742911	0.167303	0.895771	0.278866	0.00326282	-0.0758865	-0.349211	-0.21401	0.0284736	-0.630395	0.229142	0.278904	0.0475375	0.144632	-0.158819	-0.0196861	0.157492	0.145648	0.211491	0.117169	0.139457	0.135041	0.0906927	0.14386	0.159528	0.167033	0.137651	-0.481844	-2.39763	-1.01191	0.243013	-4.52037	1.69684	3.07527	0.330442	0.90662	-0.950824	-0.143014	0.630601	0.0176989	0.313168	0.808319	1.22385e-05	0.0917477	0.00248903
Jiangxi	115.892	28.6765	0.0587295	-0.198286	0.0726806	-0.0139511	0.874675	0.17204	1.06182e-05	-0.195848	-0.242624	-0.00843333	0.0838909	-0.515531	0.196834	0.301544	0.177081	0.078804	-0.287647	-0.0285284	0.109488	0.134976	0.170532	0.118075	0.14871	0.134451	0.0902004	0.164897	0.126875	0.174475	0.101893	-1.78875	-1.79753	-0.049453	0.710491	-3.46668	1.46398	3.34305	1.07389	0.621115	-1.64864	-0.279985	0.0756203	0.0742101	0.960622	0.478474	0.000683072	0.145237	0.00104038
Shandong	117.001	36.6758	-0.999987	-0.228696	-0.87976	-0.120226	0.896482	0.244425	0.00134528	-0.398351	-0.0899246	0.0603449	0.02539	-0.319487	0.0308201	0.241607	0.0533105	0.0107223	-0.191776	0.0313978	0.0645622	0.0848195	0.0633299	0.0997363	0.106949	0.102413	0.0940789	0.138089	0.0629562	0.152169	0.0762393	-6.17004	-1.06019	0.952866	0.254571	-2.98729	0.300938	2.56813	0.386059	0.170314	-1.26028	0.411833	5.76932e-09	0.290719	0.342151	0.799394	0.00327616	0.763868	0.0111761
Henan	113.665	34.758	-0.329706	-0.082109	-0.325514	-0.00419197	0.863041	0.208751	1.27368e-06	-0.357193	-0.0830333	0.117041	0.0154689	-0.290339	-0.0207244	0.276303	0.0911844	0.0230652	-0.234005	0.00749188	0.0588326	0.0895857	0.0693935	0.0952819	0.109244	0.126196	0.0931965	0.124288	0.0676095	0.14202	0.0851294	-6.07134	-0.926858	1.68662	0.162349	-2.65771	-0.164224	2.96474	0.733652	0.341153	-1.64769	0.0880058	9.49407e-09	0.35545	0.0937009	0.871244	0.00869733	0.86977	0.00351183
Hubei	114.299	30.5844	-0.123218	-0.02783	-0.135224	0.0120056	0.862454	0.163304	7.3089e-06	-0.29755	-0.140287	0.134916	0.0238722	-0.459423	0.0908331	0.294965	0.145425	0.070983	-0.258119	0.00903	0.0646148	0.108244	0.0827624	0.10649	0.12954	0.131379	0.0892739	0.134319	0.103326	0.148859	0.0876145	-4.60499	-1.29602	1.63016	0.224173	-3.54657	0.691381	3.30405	1.08268	0.686981	-1.73398	0.103065	8.58151e-06	0.196907	0.105111	0.82292	0.000517395	0.490367	0.00118527
Hunan	112.982	28.1941	0.255054	0.239936	0.0659029	0.189151	0.857876	0.372951	0.00737717	-0.164526	-0.349608	-0.151545	0.0171546	-0.71816	-0.23176	0.371116	-0.26465	0.466502	0.0454073	-0.0921201	0.141152	0.147296	0.241065	0.0971415	0.137957	0.191015	0.113174	0.143818	0.125567	0.162128	0.100537	-1.16559	-2.37351	-0.628648	0.176593	-5.20567	-1.21331	3.27917	-1.84017	3.71518	0.28007	-0.916284	0.24558	0.0188531	0.530511	0.86006	6.09403e-07	0.22687	0.0012873
Guangdong	113.281	23.1252	-0.0904972	0.759404	-0.199067	0.108569	0.884391	0.192435	0.00075608	-0.0178869	-0.262539	-0.203938	0.0198214	-0.553917	-0.225847	0.337729	-0.194284	0.490201	-0.0630645	-0.138818	0.125914	0.123564	0.210836	0.0896887	0.12097	0.138978	0.112264	0.119324	0.112755	0.139614	0.0960651	-0.142056	-2.12472	-0.967284	0.221002	-4.57895	-1.62505	3.00834	-1.62821	4.3475	-0.451706	-1.44504	0.887221	0.0352063	0.334919	0.825383	9.57667e-06	0.106196	0.0030693
Guangxi	108.32	22.824	0.355943	0.0762255	0.130997	0.224947	0.832296	0.639634	0.0541781	-0.560544	-0.0122831	0.566972	0.0601949	-0.252517	-0.7881	0.460382	-0.299185	0.638295	-0.0633095	-0.429119	0.148191	0.128997	0.22382	0.100014	0.140439	0.198751	0.116668	0.133233	0.133805	0.157767	0.14615	-3.78257	-0.0952198	2.53316	0.601863	-1.79805	-3.96527	3.94609	-2.24557	4.77033	-0.401283	-2.93615	0.000221691	0.924264	0.0123041	0.548151	0.0741279	0.000111972	0.000120424
Hainan	110.331	20.032	0.411222	-0.507928	0.386925	0.0242965	0.852134	0.369023	0.000118942	-0.310509	-0.0553629	0.25111	0.0242787	-0.359204	-0.588937	0.423627	-0.23739	0.653957	-0.102492	-0.280867	0.133765	0.126208	0.218901	0.0950376	0.125848	0.169875	0.116575	0.12367	0.126148	0.15118	0.108973	-2.32131	-0.438665	1.14714	0.255464	-2.85426	-3.46689	3.63394	-1.91955	5.18403	-0.677946	-2.57741	0.0215814	0.661519	0.253104	0.798705	0.00490804	0.000682594	0.000379811
Chongqing	106.505	29.5332	0.121692	-0.20688	0.0514701	0.0702222	0.8047	0.253008	0.000486041	-0.160698	-0.0571219	0.215155	-0.112258	0.0279308	-0.445625	0.316063	-0.126087	0.303332	-0.146226	-0.473219	0.104774	0.119771	0.0760638	0.104034	0.196737	0.174933	0.126602	0.158286	0.132796	0.160203	0.157118	-1.53376	-0.476924	2.82861	-1.07905	0.141971	-2.5474	2.49651	-0.796576	2.2842	-0.91275	-3.01188	0.127141	0.634092	0.00529761	0.282252	0.887289	0.011833	0.0135947
Sichuan	104.066	30.6595	-0.275667	0.0637554	-0.478568	0.202901	0.763852	0.374926	0.00858759	-0.119322	0.100131	0.360002	-0.292442	0.0592061	-0.130268	0.071144	0.226006	0.182787	-0.346423	-0.82343	0.134744	0.156866	0.0900666	0.125817	0.262368	0.203662	0.151762	0.190047	0.142427	0.185594	0.167358	-0.885545	0.638325	3.99706	-2.32435	0.22566	-0.63963	0.468786	1.18921	1.28337	-1.86656	-4.92018	0.377243	0.52421	9.91886e-05	0.0214133	0.821765	0.523364	0.639886
Guizhou	106.713	26.5783	1.13034	0.36722	1.16889	-0.0385557	0.82139	0.270771	0.000164541	-0.346008	-0.0496655	0.39233	0.00220604	0.0918568	-0.750209	0.359827	-0.160601	0.475268	-0.130017	-0.531627	0.12236	0.124018	0.161362	0.099568	0.197879	0.193003	0.127098	0.157079	0.135397	0.159649	0.173149	-2.82779	-0.400471	2.43137	0.0221561	0.464208	-3.88704	2.83111	-1.02242	3.51017	-0.814393	-3.07035	0.00531047	0.689365	0.0161894	0.982352	0.643154	0.000150438	0.00525848
Yunnan	102.712	25.0406	-0.219397	-0.792215	-0.142067	-0.0773303	0.818575	0.194823	0.000390641	-0.0156901	-0.185243	0.183532	-0.048266	0.478263	-0.453268	0.196853	0.277073	0.221427	-0.452137	-0.814432	0.0974217	0.129136	0.103681	0.0866417	0.1792	0.106994	0.11478	0.167664	0.110069	0.154981	0.161535	-0.161053	-1.43447	1.77016	-0.557076	2.66889	-4.2364	1.71504	1.65255	2.01171	-2.91738	-5.04184	0.872263	0.153464	0.0786794	0.578284	0.00842587	3.89567e-05	0.0883487
Tibet	91.1322	29.6604	2.43421	1.28283	2.08855	0.345664	0.845967	0.313971	0.0173275	-0.382841	0.814392	1.11386	-0.421693	-0.0565684	-0.231354	-1.0919	0.556667	0.630032	-0.0205457	-2.19428	0.136905	0.14396	0.0848404	0.100458	0.218326	0.0958328	0.149009	0.202409	0.108919	0.183918	0.228707	-2.7964	5.65709	13.1289	-4.19773	-0.2591	-2.41414	-7.32773	2.75021	5.7844	-0.111711	-9.5943	0.00582661	7.29881e-08	6.7169e-27	4.54249e-05	0.795904	0.0169455	1.2324e-11
Shaanxi	108.948	34.2632	-0.311363	-0.831081	-0.354913	0.0435509	0.681612	0.321652	0.000288202	-0.116084	0.178642	0.293038	-0.26132	-0.177752	-0.208244	0.0605457	-0.312354	0.0115706	0.196276	-0.190913	0.0964972	0.111918	0.0770448	0.0986878	0.162462	0.175538	0.131545	0.15623	0.130625	0.20767	0.145902	-1.20298	1.5962	3.80348	-2.64795	-1.09412	-1.18632	0.460268	-1.99932	0.0885783	0.945133	-1.3085	0.23083	0.112495	0.000205267	0.00894114	0.275612	0.237323	0.645973
Gansu	103.824	36.058	-0.737477	-1.02106	-0.0713635	-0.666113	0.729005	0.318121	0.0659928	-0.122904	0.450979	0.515992	-0.564717	-0.547447	0.310388	0.0177547	-0.263541	-0.0231289	0.0882387	-0.58956	0.0941077	0.119088	0.0835502	0.103563	0.153494	0.233345	0.158301	0.171645	0.144498	0.218047	0.146975	-1.306	3.78695	6.17583	-5.45286	-3.56656	1.33017	0.112158	-1.53539	-0.160064	0.404678	-4.01131	0.193501	0.000218153	5.60217e-09	1.93243e-07	0.000482296	0.18543	0.910844
Qinghai	101.779	36.6232	1.78153	1.06404	1.10499	0.676539	0.74608	0.298372	0.0603047	-0.154534	0.419398	0.57162	-0.577186	-0.477342	0.132629	-0.0829961	-0.0930926	0.0862063	-0.0298682	-0.689926	0.109158	0.128948	0.0809162	0.0965328	0.156375	0.147706	0.152579	0.179037	0.117504	0.23341	0.170463	-1.41569	3.25245	7.06434	-5.97917	-3.05254	0.897923	-0.543954	-0.519962	0.733647	-0.127964	-4.04736	0.158886	0.00140595	5.22485e-11	1.50547e-08	0.00267367	0.370628	0.58726
Ningxia	106.278	38.4664	-0.786558	-1.08101	0.0605001	-0.847058	0.735251	0.234143	0.0622637	-0.0242748	0.435137	0.474042	-0.508528	-0.436039	0.0512824	-0.08565	-0.447124	0.0119113	0.308255	-0.336195	0.0707606	0.107596	0.0769543	0.102004	0.121643	0.168971	0.120183	0.149155	0.0867568	0.166801	0.118821	-0.343055	4.04418	6.16004	-4.98538	-3.58459	0.303498	-0.712666	-2.99772	0.137295	1.84804	-2.82942	0.732025	8.27709e-05	6.06899e-09	1.6478e-06	0.000452579	0.76192	0.477131
Xinjiang	87.6177	43.7928	5.86196	4.91987	3.36612	2.49585	0.822776	0.260029	0.643058	-0.277235	1.02229	1.16493	-0.404038	-0.734925	-0.297491	-1.39942	-1.07706	0.609564	1.61732	-1.52976	0.109762	0.129492	0.0700649	0.0990737	0.14703	0.094324	0.137698	0.171853	0.113809	0.219597	0.1718	-2.52578	7.89456	16.6264	-4.07815	-4.99846	-3.15392	-10.163	-6.26736	5.35602	7.36491	-8.90431	0.012555	5.09426e-13	3.38943e-36	7.25812e-05	1.55451e-06	0.00193722	6.89691e-19
																																												51.0733	50.9776	51.2228	50.8555	51.0337	50.8806
[truncated: 5 more columns]
